# Supplementary material for: (1R,2S,4S,4aS,8S,8aS)-4-Hy­droxy-8,8a-dimethyl-10-oxo-2,3,4,7,8,8a-hexa­hydro-1H-4a,1-(ep­oxy­methano)­naphthalen-2-yl acetate
Source: Acta Crystallogr Sect E Struct Rep Online. 2013 May 22;69(Pt 6):o938–9. doi: 10.1107/S1600536813013524 (PMC3685084; doi:10.1107/S1600536813013524)
Supplement: Supplementary file 1 [file e-69-0o938-sup1.cif]

##############################################################################
#                                                                            #
# This CIF contains the data in a paper accepted for publication in          #
# Acta Crystallographica Section E. It conforms to the requirements of       #
# Notes for Authors for Acta Crystallographica Section E, and has been       #
# peer reviewed under the auspices of the IUCr Commission on Journals.       #
#                                                                            #
# Full details of the Crystallographic Information File format               #
# are given in the paper "The Crystallographic Information File (CIF):       #
# a New Standard Archive File for Crystallography" by S. R. Hall, F. H.      #
# Allen and I. D. Brown [Acta Cryst. (1991), A47, 655-685].                  #
#                                                                            #
# The current version of the core CIF dictionary is obtainable from          #
# ftp://ftp.iucr.org/pub/cif_core.dic.                                       #
#                                                                            #
# Software is freely available for graphical display of the structure(s)     #
# in this CIF. For information consult the CIF software page                 #
# http://www.iucr.org/resources/cif/software.                                #
#                                                                            #
# This file may be used for bona fide research purposes within the           #
# scientific community so long as proper attribution is given to the journal # 
# article from which it was obtained.                                        #
#                                                                            #
##############################################################################
data_global
_audit_creation_method     'Jana2006 Version : 10/01/2013'
_journal_date_recd_electronic     2013-05-13
_journal_date_accepted     2013-05-16
_journal_name_full     'Acta Crystallographica, Section E'
_journal_year     2013
_journal_volume     69
_journal_issue      6
_journal_page_first     o938
_journal_page_last     o939
_journal_paper_category     QO
_journal_paper_doi     10.1107/S1600536813013524
_journal_coeditor_code     BT6907
_publ_contact_author_name     'Dr. Muriel Pipelier'
_publ_contact_author_address
; Universit\'e de Nantes, CNRS, Laboratoire CEISAM-UMR 6230
  Facult\'e des Sciences et des Techniques
  2 rue de la Houssini\`ere
  BP 92208
  44322 NANTES CEDEX 3
  France
;
_publ_contact_author_email     'muriel.pipelier@univ-nantes.fr'
_publ_contact_author_fax     ?
_publ_contact_author_phone     ?
_publ_section_title
;\
(1<i>R</i>,2<i>S</i>,4<i>S</i>,4a<i>S</i>,8<i>S</i>,8a<i>S</i>)-4-Hydroxy-8,8a-\
dimethyl-10-oxo-2,3,4,7,8,8a-hexahydro-1<i>H</i>-
4a,1-(epoxymethano)naphthalen-2-yl acetate
;
loop_
    _publ_author_name
    _publ_author_footnote
    _publ_author_address
    'Sela\"imia-Ferdjani, Ouassila' .
;
 Laboratoire de Synth\`ese Organique Mod\'elisation et
 Optimisation des Proc\'ed\'es Chimiques
 Universit\'e Badji-Mokhtar Annaba
 BP12
 23000 Annaba
 Algeria
Universit\'e de Nantes, CNRS, Laboratoire CEISAM-UMR 6230
Facult\'e des Sciences et des Techniques
2 rue de la Houssini\`ere
BP 92208
44322 Nantes Cedex 3
France
;
    'Bidjou-Haiour, Chahra' .
;
 Laboratoire de Synth\`ese Organique Mod\'elisation et
 Optimisation des Proc\'ed\'es Chimiques
 Universit\'e Badji-Mokhtar Annaba
 BP12
 23000 Annaba
 Algeria
;
    'Planchat, Aurelien' .
;
Universit\'e de Nantes, CNRS, Laboratoire CEISAM-UMR 6230
Facult\'e des Sciences et des Techniques
2 rue de la Houssini\`ere
BP 92208
44322 Nantes Cedex 3
France
;
    'Pipelier, Muriel' .
;
Universit\'e de Nantes, CNRS, Laboratoire CEISAM-UMR 6230
Facult\'e des Sciences et des Techniques
2 rue de la Houssini\`ere
BP 92208
44322 Nantes Cedex 3
France
;
data_I
_chemical_name_systematic
;\
(1<i>R</i>,2<i>S</i>,4<i>S</i>,4a<i>S</i>,8<i>S</i>,8a<i>S</i>)-4-Hydroxy-\
8,8a-dimethyl-10-oxo-2,3,4,7,8,8a-hexahydro-1<i>H</i>-
4a,1-(epoxymethano)naphthalen-2-yl acetate
;
_chemical_name_common     ?
_chemical_formula_moiety     'C15 H20 O5'
_chemical_formula_sum     'C15 H20 O5'
_chemical_formula_structural     ?
_chemical_formula_analytical     ?
_chemical_formula_iupac     'C15 H20 O5'
_chemical_formula_weight     280.3
_chemical_melting_point     ?
_symmetry_cell_setting     monoclinic
_symmetry_space_group_name_H-M     'P 21'
_symmetry_space_group_name_Hall     'P 2yb'
loop_
    _symmetry_equiv_pos_site_id
    _symmetry_equiv_pos_as_xyz
    1 x,y,z
    2 -x,y+1/2,-z
_cell_length_a     10.3312(10)
_cell_length_b     7.1692(8)
_cell_length_c     10.8502(6)
_cell_angle_alpha     90
_cell_angle_beta     115.958(5)
_cell_angle_gamma     90
_cell_volume     722.56(12)
_cell_formula_units_Z     2
_cell_measurement_reflns_used     ?
_cell_measurement_theta_min     ?
_cell_measurement_theta_max     ?
_cell_measurement_temperature     293
_cell_special_details     ?
_exptl_crystal_description     'block'
_exptl_crystal_colour     'colourless'
_exptl_crystal_size_max     0.48
_exptl_crystal_size_mid     0.42
_exptl_crystal_size_min     0.30
_exptl_crystal_size_rad     ?
_exptl_crystal_density_diffrn     1.288
_exptl_crystal_density_meas     ?
_exptl_crystal_density_method     ?
_exptl_crystal_F_000     300
_exptl_absorpt_coefficient_mu     0.096
_exptl_absorpt_correction_type     gaussian
_exptl_absorpt_process_details
                         '(<i>JANA2006</i>; Pet\<r\'i\<cek <i>et al.</i>, 2006)'
_exptl_absorpt_correction_T_min     0.9668
_exptl_absorpt_correction_T_max     0.9718
_exptl_special_details     ?
_diffrn_ambient_temperature     293
_diffrn_radiation_type     'Mo K\a'
_diffrn_radiation_wavelength     0.71069
_diffrn_radiation_source     'X-ray tube'
_diffrn_radiation_monochromator     graphite
_diffrn_measurement_device_type     'Nonius KappaCCD'
_diffrn_measurement_device     'four-cycle diffractometer'
_diffrn_measurement_method     'CCD, \f and \w frames'
_diffrn_detector_area_resol_mean     ?
_diffrn_reflns_number     12282
_diffrn_reflns_av_R_equivalents     0.0493
_diffrn_reflns_av_sigmaI/netI     0.0243
_diffrn_reflns_theta_min     6.53
_diffrn_reflns_theta_max     28.1
_diffrn_reflns_theta_full     28.1
_diffrn_measured_fraction_theta_max     0.98
_diffrn_measured_fraction_theta_full     0.98
_diffrn_reflns_limit_h_min     -13
_diffrn_reflns_limit_h_max     13
_diffrn_reflns_limit_k_min     -9
_diffrn_reflns_limit_k_max     9
_diffrn_reflns_limit_l_min     -14
_diffrn_reflns_limit_l_max     14
_diffrn_reflns_reduction_process     ?
_diffrn_standards_number     ?
_diffrn_standards_interval_count     ?
_diffrn_standards_interval_time     ?
_diffrn_standards_decay_%     ?
loop_
    _diffrn_standard_refln_index_h
    _diffrn_standard_refln_index_k
    _diffrn_standard_refln_index_l
    ? ? ?
_refine_special_details     ?
_reflns_number_total     3328
_reflns_number_gt     2774
_reflns_threshold_expression     I>2\s(I)
_refine_ls_structure_factor_coef     Fsqd
_refine_ls_R_factor_all     0.0705
_refine_ls_R_factor_gt     0.0502
_refine_ls_wR_factor_gt     0.1229
_refine_ls_wR_factor_ref     0.1383
_refine_ls_goodness_of_fit_ref     1.84
_refine_ls_restrained_S_all     ?
_refine_ls_number_reflns     3328
_refine_ls_number_parameters     185
_refine_ls_number_restraints     0
_refine_ls_number_constraints     77
_refine_ls_hydrogen_treatment     mixed
_refine_ls_weighting_scheme     sigma
_refine_ls_weighting_details     'w=1/(\s^2^(I)+0.0025000002I^2^)'
_refine_ls_shift/su_max     0.0126
_refine_ls_shift/su_mean     0.0013
_refine_diff_density_max     0.15
_refine_diff_density_min     -0.12
_refine_ls_extinction_method     'none'
_refine_ls_extinction_coef     ?
_refine_ls_abs_structure_details     ?
_refine_ls_abs_structure_Flack     ?
_refine_ls_abs_structure_Rogers     ?
loop_
    _atom_type_symbol
    _atom_type_scat_dispersion_real
    _atom_type_scat_dispersion_imag
    _atom_type_scat_source
    C 0.0033 0.0016 'International Tables Vol C tables 4.2.6.8 and 6.1.1.1'
    H 0.0000 0.0000 'International Tables Vol C tables 4.2.6.8 and 6.1.1.1'
    O 0.0106 0.0060 'International Tables Vol C tables 4.2.6.8 and 6.1.1.1'
_computing_data_collection     '<i>COLLECT</i> (Nonius, 1998)'
_computing_cell_refinement     'EVALCCD (Duisenberg <i>et al.</i>, 2003)'
_computing_data_reduction     '<i>COLLECT</i> (Nonius, 1998)'
_computing_structure_solution     'SIR2004 (Burla <i>et al.</i>, 2005)'
_computing_structure_refinement
                          '<i>JANA2006</i> (Pet\<r\'i\<cek <i>et al.</i>, 2006)'
_computing_molecular_graphics     'Mercury (Macrae <i>et al.</i>, 2006)'
_computing_publication_material
                          '<i>JANA2006</i> (Pet\<r\'i\<cek <i>et al.</i>, 2006)'
loop_
    _atom_site_type_symbol
    _atom_site_label
    _atom_site_fract_x
    _atom_site_fract_y
    _atom_site_fract_z
    _atom_site_U_iso_or_equiv
    _atom_site_adp_type
    _atom_site_calc_flag
    _atom_site_refinement_flags
    _atom_site_occupancy
    _atom_site_symmetry_multiplicity
    _atom_site_disorder_assembly
    _atom_site_disorder_group
    O O4a -0.24245(17) -0.3248(2)   -0.96277(13) 0.0469(6) Uani d . 1 2 . .
    O O2 0.13229(15) -0.5347(2) -0.74186(16) 0.0540(6) Uani d . 1 2 . .
    O O9 -0.1870(2) -0.6248(2) -0.95660(17) 0.0580(7) Uani d . 1 2 . .
    O O4 -0.0236(2) 0.0757(2) -0.7741(2) 0.0747(9) Uani d . 1 2 . .
    O O12 0.3391(2) -0.4418(4) -0.5763(2) 0.0969(10) Uani d . 1 2 . .
    C C1 -0.0910(2)   -0.4390(3) -0.74640(18) 0.0373(6) Uani d . 1 2 . .
    C C2 0.0592(2) -0.3717(3) -0.7223(2) 0.0452(8) Uani d . 1 2 . .
    C C3 0.0495(3) -0.2237(3) -0.8268(3) 0.0614(11) Uani d . 1 2 . .
    C C4 -0.0719(3) -0.0820(3) -0.8628(3) 0.0554(10) Uani d . 1 2 . .
    C C5 -0.3316(3) -0.0382(3) -0.9057(3) 0.0649(10) Uani d . 1 2 . .
    C C6 -0.4264(3) -0.0442(5) -0.8551(3) 0.0789(12) Uani d . 1 2 . .
    C C7 -0.4257(3) -0.1856(5) -0.7544(3) 0.0787(13) Uani d . 1 2 . .
    C C8 -0.3245(2) -0.3495(4) -0.7387(2) 0.0565(9) Uani d . 1 2 . .
    C C9 -0.1760(2) -0.4802(3) -0.8969(2) 0.0409(7) Uani d . 1 2 . .
    C C10 -0.0991(3) -0.1656(4) -0.5957(2) 0.0558(9) Uani d . 1 2 . .
    C C11 -0.3100(3) -0.4779(6) -0.6212(3) 0.0855(15) Uani d . 1 2 . .
    C C12 0.2732(2) -0.5534(3) -0.6613(2) 0.0504(8) Uani d . 1 2 . .
    C C13 0.3297(3) -0.7288(4) -0.6924(3) 0.0661(11) Uani d . 1 2 . .
    C C8a -0.1778(2) -0.2776(3) -0.72788(18) 0.0400(7) Uani d . 1 2 . .
    C C4a -0.2064(2) -0.1689(3) -0.8603(2) 0.0446(7) Uani d . 1 2 . .
    H H1c5 -0.343345 0.053419 -0.97428 0.0778 Uiso d . 1 2 . .
    H H1c6 -0.500769 0.048719 -0.885126 0.0947 Uiso d . 1 2 . .
    H H1c7 -0.521658 -0.231528 -0.781906 0.0945 Uiso d . 1 2 . .
    H H2c7 -0.398331 -0.127184 -0.666953 0.0945 Uiso d . 1 2 . .
    H H1c8 -0.365931 -0.42545 -0.819637 0.0678 Uiso d . 1 2 . .
    H H1c11 -0.262203 -0.590901 -0.625442 0.1026 Uiso d . 1 2 . .
    H H2c11 -0.254686 -0.416546 -0.535349 0.1026 Uiso d . 1 2 . .
    H H3c11 -0.403884 -0.507108 -0.628833 0.1026 Uiso d . 1 2 . .
    H H1c10 -0.162091 -0.070956 -0.590084 0.0669 Uiso d . 1 2 . .
    H H2c10 -0.070651 -0.247485 -0.518177 0.0669 Uiso d . 1 2 . .
    H H3c10 -0.015259 -0.108038 -0.595774 0.0669 Uiso d . 1 2 . .
    H H1c1 -0.078238 -0.541924 -0.68555 0.0448 Uiso d . 1 2 . .
    H H1c2 0.108852 -0.317946 -0.632628 0.0543 Uiso d . 1 2 . .
    H H1c13 0.266544 -0.830237 -0.698342 0.0793 Uiso d . 1 2 . .
    H H2c13 0.335007 -0.715916 -0.778133 0.0793 Uiso d . 1 2 . .
    H H3c13 0.42399 -0.753581 -0.620827 0.0793 Uiso d . 1 2 . .
    H H1c3 0.041767 -0.283227 -0.908981 0.0736 Uiso d . 1 2 . .
    H H2c3 0.139807 -0.159392 -0.795406 0.0736 Uiso d . 1 2 . .
    H H1c4 -0.099131 -0.040857 -0.955087 0.0665 Uiso d . 1 2 . .
    H H1 -0.056(5) 0.173(7) -0.818(4) 0.107(13) Uiso d . 1 2 . .
loop_
    _atom_site_aniso_label
    _atom_site_aniso_U_11
    _atom_site_aniso_U_22
    _atom_site_aniso_U_33
    _atom_site_aniso_U_12
    _atom_site_aniso_U_13
    _atom_site_aniso_U_23
    _atom_site_aniso_type_symbol
    O4a 0.0587(9) 0.0363(7) 0.0343(7) -0.0011(7) 0.0100(6) -0.0009(5) O
    O2 0.0389(8) 0.0493(8) 0.0649(9) 0.0047(7) 0.0145(7) -0.0114(8) O
    O9 0.0699(11) 0.0392(7) 0.0577(9) -0.0061(8) 0.0212(8) -0.0126(7) O
    O4 0.0777(13) 0.0319(8) 0.0961(15) -0.0112(8) 0.0212(11) -0.0057(9) O
    O12 0.0516(11) 0.1034(17) 0.1043(16) 0.0019(11) 0.0053(10) -0.0446(15) O
    C1 0.0363(9) 0.0341(8) 0.0368(9) -0.0012(8) 0.0116(7) 0.0027(8) C
    C2 0.0379(10) 0.0385(9) 0.0574(12) -0.0036(8) 0.0191(9) -0.0110(9) C
    C3 0.0679(15) 0.0409(10) 0.0914(18) -0.0106(11) 0.0498(14) -0.0025(12) C
    C4 0.0704(16) 0.0313(10) 0.0618(14) -0.0047(10) 0.0264(12) 0.0031(9) C
    C5 0.0615(15) 0.0462(11) 0.0603(14) 0.0115(12) 0.0022(12) 0.0025(11) C
    C6 0.0530(15) 0.0752(17) 0.0814(18) 0.0256(15) 0.0043(13) -0.0116(16) C
    C7 0.0430(13) 0.105(2) 0.0816(18) 0.0144(15) 0.0214(12) -0.0156(17) C
    C8 0.0391(11) 0.0744(15) 0.0528(12) -0.0025(11) 0.0171(9) -0.0064(12) C
    C9 0.0448(10) 0.0342(9) 0.0414(9) -0.0066(8) 0.0168(8) -0.0016(8) C
    C10 0.0477(12) 0.0648(14) 0.0440(11) 0.0048(11) 0.0100(9) -0.0161(11) C
    C11 0.0634(18) 0.123(3) 0.0822(18) -0.0143(19) 0.0428(15) 0.011(2) C
    C12 0.0388(10) 0.0562(12) 0.0541(12) 0.0009(10) 0.0183(9) 0.0023(11) C
    C13 0.0491(13) 0.0702(15) 0.0796(16) 0.0127(12) 0.0289(12) 0.0025(14) C
    C8a 0.0353(9) 0.0430(9) 0.0351(9) 0.0008(8) 0.0091(7) -0.0031(8) C
    C4a 0.0498(11) 0.0325(8) 0.0406(10) 0.0004(8) 0.0097(8) -0.0019(8) C
loop_
    _geom_bond_atom_site_label_1
    _geom_bond_atom_site_label_2
    _geom_bond_site_symmetry_1
    _geom_bond_site_symmetry_2
    _geom_bond_distance
    _geom_bond_publ_flag
    O4a C9 . . 1.340(2) ?
    O4a C4a . . 1.504(2) ?
    O2 C2 . . 1.456(3) ?
    O2 C12 . . 1.337(2) ?
    O9 C9 . . 1.201(3) ?
    O4 C4 . . 1.426(3) ?
    O4 H1 . . 0.83(5) ?
    O12 C12 . . 1.185(3) ?
    C1 C2 . . 1.535(3) ?
    C1 C9 . . 1.507(3) ?
    C1 C8a . . 1.530(3) ?
    C1 H1c1 . . 0.96 ?
    C2 C3 . . 1.524(4) ?
    C2 H1c2 . . 0.96 ?
    C3 C4 . . 1.526(4) ?
    C3 H1c3 . . 0.96 ?
    C3 H2c3 . . 0.96 ?
    C4 C4a . . 1.534(4) ?
    C4 H1c4 . . 0.96 ?
    C5 C6 . . 1.316(5) ?
    C5 C4a . . 1.495(3) ?
    C5 H1c5 . . 0.96 ?
    C6 C7 . . 1.488(5) ?
    C6 H1c6 . . 0.96 ?
    C7 C8 . . 1.532(4) ?
    C7 H1c7 . . 0.96 ?
    C7 H2c7 . . 0.96 ?
    C8 C11 . . 1.526(5) ?
    C8 C8a . . 1.556(3) ?
    C8 H1c8 . . 0.96 ?
    C10 C8a . . 1.531(3) ?
    C10 H1c10 . . 0.96 ?
    C10 H2c10 . . 0.96 ?
    C10 H3c10 . . 0.96 ?
    C11 H1c11 . . 0.96 ?
    C11 H2c11 . . 0.96 ?
    C11 H3c11 . . 0.96 ?
    C12 C13 . . 1.486(4) ?
    C13 H1c13 . . 0.96 ?
    C13 H2c13 . . 0.96 ?
    C13 H3c13 . . 0.96 ?
    C8a C4a . . 1.545(3) ?
loop_
    _geom_angle_atom_site_label_1
    _geom_angle_atom_site_label_2
    _geom_angle_atom_site_label_3
    _geom_angle_site_symmetry_1
    _geom_angle_site_symmetry_2
    _geom_angle_site_symmetry_3
    _geom_angle
    _geom_angle_publ_flag
    C9 O4a C4a . . . 108.72(13) ?
    C2 O2 C12 . . . 118.11(17) ?
    C4 O4 H1 . . . 111(3) ?
    C2 C1 C9 . . . 108.2(2) ?
    C2 C1 C8a . . . 110.30(16) ?
    C2 C1 H1c1 . . . 107.44 ?
    C9 C1 C8a . . . 101.19(14) ?
    C9 C1 H1c1 . . . 115.73 ?
    C8a C1 H1c1 . . . 113.8 ?
    O2 C2 C1 . . . 105.87(16) ?
    O2 C2 C3 . . . 108.7(2) ?
    O2 C2 H1c2 . . . 112.88 ?
    C1 C2 C3 . . . 111.08(17) ?
    C1 C2 H1c2 . . . 110.54 ?
    C3 C2 H1c2 . . . 107.84 ?
    C2 C3 C4 . . . 115.7(3) ?
    C2 C3 H1c3 . . . 109.47 ?
    C2 C3 H2c3 . . . 109.47 ?
    C4 C3 H1c3 . . . 109.47 ?
    C4 C3 H2c3 . . . 109.47 ?
    H1c3 C3 H2c3 . . . 102.43 ?
    O4 C4 C3 . . . 110.43(19) ?
    O4 C4 C4a . . . 111.3(3) ?
    O4 C4 H1c4 . . . 108.45 ?
    C3 C4 C4a . . . 111.97(19) ?
    C3 C4 H1c4 . . . 107.71 ?
    C4a C4 H1c4 . . . 106.8 ?
    C6 C5 C4a . . . 122.5(3) ?
    C6 C5 H1c5 . . . 118.76 ?
    C4a C5 H1c5 . . . 118.76 ?
    C5 C6 C7 . . . 124.3(3) ?
    C5 C6 H1c6 . . . 117.87 ?
    C7 C6 H1c6 . . . 117.87 ?
    C6 C7 C8 . . . 112.8(3) ?
    C6 C7 H1c7 . . . 109.47 ?
    C6 C7 H2c7 . . . 109.47 ?
    C8 C7 H1c7 . . . 109.47 ?
    C8 C7 H2c7 . . . 109.47 ?
    H1c7 C7 H2c7 . . . 105.88 ?
    C7 C8 C11 . . . 111.6(3) ?
    C7 C8 C8a . . . 110.4(2) ?
    C7 C8 H1c8 . . . 108.87 ?
    C11 C8 C8a . . . 113.63(18) ?
    C11 C8 H1c8 . . . 105.3 ?
    C8a C8 H1c8 . . . 106.65 ?
    O4a C9 O9 . . . 121.67(17) ?
    O4a C9 C1 . . . 109.53(16) ?
    O9 C9 C1 . . . 128.80(17) ?
    C8a C10 H1c10 . . . 109.47 ?
    C8a C10 H2c10 . . . 109.47 ?
    C8a C10 H3c10 . . . 109.47 ?
    H1c10 C10 H2c10 . . . 109.47 ?
    H1c10 C10 H3c10 . . . 109.47 ?
    H2c10 C10 H3c10 . . . 109.47 ?
    C8 C11 H1c11 . . . 109.47 ?
    C8 C11 H2c11 . . . 109.47 ?
    C8 C11 H3c11 . . . 109.47 ?
    H1c11 C11 H2c11 . . . 109.47 ?
    H1c11 C11 H3c11 . . . 109.47 ?
    H2c11 C11 H3c11 . . . 109.47 ?
    O2 C12 O12 . . . 122.1(2) ?
    O2 C12 C13 . . . 111.11(19) ?
    O12 C12 C13 . . . 126.8(2) ?
    C12 C13 H1c13 . . . 109.47 ?
    C12 C13 H2c13 . . . 109.47 ?
    C12 C13 H3c13 . . . 109.47 ?
    H1c13 C13 H2c13 . . . 109.47 ?
    H1c13 C13 H3c13 . . . 109.47 ?
    H2c13 C13 H3c13 . . . 109.47 ?
    C1 C8a C8 . . . 110.28(18) ?
    C1 C8a C10 . . . 114.76(15) ?
    C1 C8a C4a . . . 98.29(18) ?
    C8 C8a C10 . . . 110.2(2) ?
    C8 C8a C4a . . . 108.26(15) ?
    C10 C8a C4a . . . 114.46(17) ?
    O4a C4a C4 . . . 102.8(2) ?
    O4a C4a C5 . . . 108.89(15) ?
    O4a C4a C8a . . . 101.37(14) ?
    C4 C4a C5 . . . 113.57(19) ?
    C4 C4a C8a . . . 114.52(16) ?
    C5 C4a C8a . . . 114.1(2) ?
loop_
    _geom_torsion_atom_site_label_1
    _geom_torsion_atom_site_label_2
    _geom_torsion_atom_site_label_3
    _geom_torsion_atom_site_label_4
    _geom_torsion_site_symmetry_1
    _geom_torsion_site_symmetry_2
    _geom_torsion_site_symmetry_3
    _geom_torsion_site_symmetry_4
    _geom_torsion
    _geom_torsion_publ_flag
    ? ? ? ? ? ? ? ? ? ?
loop_
    _geom_hbond_atom_site_label_D
    _geom_hbond_atom_site_label_H
    _geom_hbond_atom_site_label_A
    _geom_hbond_site_symmetry_D
    _geom_hbond_site_symmetry_H
    _geom_hbond_site_symmetry_A
    _geom_hbond_distance_DH
    _geom_hbond_distance_HA
    _geom_hbond_distance_DA
    _geom_hbond_angle_DHA
    _geom_hbond_publ_flag
    C8 H1c8 C9 . . . 0.96 2.48 2.913(4) 107.28 ?
    C10 H3c10 O4 . . . 0.96 2.31 2.946(4) 122.91 y
    C2 H1c2 O12 . . . 0.96 2.36 2.668(3) 98.20 ?
    O4 H1 O9 . . 1_565 0.83(5) 2.10(4) 2.907(2) 165(4) y
