# Supplementary material for: (1R,2S,4S,4aS,8S,8aS)-4-Hy­droxy-8,8a-dimethyl-10-oxo-2,3,4,7,8,8a-hexa­hydro-1H-4a,1-(ep­oxy­methano)­naphthalen-2-yl acetate
Source: Acta Crystallogr Sect E Struct Rep Online. 2013 May 22;69(Pt 6):o938–9. doi: 10.1107/S1600536813013524 (PMC3685084; doi:10.1107/S1600536813013524)
Supplement: Supplementary file 2 [file e-69-0o938-Isup2.hkl]

#
# h,k,l, Fc-squared, Fo-squared, sigma(Fo-squared) and status flag
#
data_I
_shelx_title                             '   '
_shelx_refln_list_code                   4
_shelx_F_calc_maximum                    41.11
_exptl_crystal_F_000                     300
_reflns_d_resolution_high                0.7544

loop_
 _symmetry_equiv_pos_as_xyz
 'x, y, z'
 '-x, y+1/2, -z'

_cell_length_a                           10.3312(10)
_cell_length_b                           7.1692(8)
_cell_length_c                           10.8502(6)
_cell_angle_alpha                        90
_cell_angle_beta                         115.958(5)
_cell_angle_gamma                        90

_shelx_F_squared_multiplier              1.000

loop_
 _refln_index_h
 _refln_index_k
 _refln_index_l
 _refln_F_squared_calc
 _refln_F_squared_meas
 _refln_F_squared_sigma
 _refln_observed_status
   3   0   0  286.91  263.89    2.60 o
   4   0   0  186.06  211.36    2.50 o
   5   0   0   38.34   38.19    0.59 o
   6   0   0   22.07   23.40    0.49 o
   7   0   0   13.71    9.95    0.38 o
   8   0   0  163.26  147.71    1.92 o
   9   0   0   13.82   15.75    0.56 o
  10   0   0    0.70   -0.03    0.69 <
  11   0   0    0.19   -0.49    0.26 <
  12   0   0   14.35   13.74    0.74 o
   3   1   0 1155.32 1148.24   12.96 o
   3  -1   0 1155.52 1159.58   16.97 o
   4   1   0  345.98  360.33    3.80 o
   4  -1   0  345.70  359.22    4.68 o
   5   1   0   15.03   17.56    0.35 o
   5  -1   0   15.05   16.92    0.49 o
   6   1   0   80.98   78.14    0.98 o
   6  -1   0   81.07   78.38    1.23 o
   7   1   0   21.44   25.57    0.60 o
   7  -1   0   21.36   23.28    0.69 o
   8   1   0   29.62   25.23    0.61 o
   8  -1   0   29.61   24.39    0.69 o
   9   1   0   37.14   32.75    0.76 o
   9  -1   0   36.99   34.86    0.91 o
  10   1   0   23.01   23.23    0.92 o
  10  -1   0   23.04   21.29    0.79 o
  11   1   0    3.56    1.44    1.17 <
  11  -1   0    3.55    3.20    0.89 o
  12   1   0    2.56    2.34    0.44 o
  12  -1   0    2.56    4.26    0.41 o
   2   2   0    6.90    6.60    0.22 o
   2  -2   0    6.84    6.34    0.29 o
   3   2   0  793.71  846.79    9.72 o
   3  -2   0  793.82  854.26   10.91 o
   4   2   0  230.81  260.80    3.11 o
   4  -2   0  230.76  244.49    3.30 o
   5   2   0  105.34  121.86    1.42 o
   5  -2   0  105.30  122.41    1.82 o
   6   2   0   38.42   44.18    0.68 o
   6  -2   0   38.26   43.09    0.88 o
   7   2   0   51.74   52.49    0.80 o
   7  -2   0   51.77   52.50    1.05 o
   8   2   0    6.39    5.36    0.49 o
   8  -2   0    6.42    8.04    0.68 o
   9   2   0    0.08    1.06    0.82 <
   9  -2   0    0.09   -1.09    0.81 <
  10   2   0    5.20    6.71    0.80 o
  10  -2   0    5.18    5.47    0.66 o
  11   2   0    1.84    1.05    1.67 <
  11  -2   0    1.82    2.34    1.41 <
  12   2   0    2.32    4.79    0.51 o
  12  -2   0    2.32    3.63    0.38 o
   1   3   0  238.48  269.27    3.44 o
   1  -3   0  238.90  269.39    3.20 o
   2   3   0   90.95   84.72    1.02 o
   2  -3   0   91.16   82.50    1.17 o
   3   3   0  285.81  309.14    3.66 o
   3  -3   0  285.80  317.48    4.25 o
   4   3   0   41.52   47.15    0.84 o
   4  -3   0   41.44   45.25    0.87 o
   5   3   0   42.67   42.14    0.72 o
   5  -3   0   42.62   44.11    0.94 o
   6   3   0   88.71   85.91    1.09 o
   6  -3   0   88.60   84.44    1.42 o
   7   3   0   61.33   62.31    0.93 o
   7  -3   0   61.38   63.95    1.28 o
   8   3   0    4.82    5.76    0.57 o
   8  -3   0    4.81    3.68    0.74 o
   9   3   0   25.28   23.92    0.97 o
   9  -3   0   25.26   23.18    1.02 o
  10   3   0    5.78    5.63    0.76 o
  10  -3   0    5.77    4.10    1.22 o
  11   3   0    1.23    0.38    1.46 <
  11  -3   0    1.23    0.78    1.63 <
   0   4   0    4.26    3.64    0.22 o
   0  -4   0    4.30    3.67    0.57 o
   1   4   0   82.15   88.52    1.07 o
   1  -4   0   82.11   85.21    1.08 o
   2   4   0  175.36  190.44    2.14 o
   2  -4   0  175.17  185.30    2.14 o
   3   4   0   48.67   45.75    0.64 o
   3  -4   0   48.65   43.70    0.95 o
   4   4   0   47.73   44.66    0.77 o
   4  -4   0   47.67   48.52    1.04 o
   5   4   0   24.22   26.42    0.86 o
   5  -4   0   24.28   25.48    0.83 o
   6   4   0   46.57   51.74    0.94 o
   6  -4   0   46.72   52.37    1.17 o
   7   4   0   49.85   49.08    0.98 o
   7  -4   0   49.88   50.18    1.22 o
   8   4   0    5.28    6.76    0.70 o
   8  -4   0    5.31    2.63    0.81 o
   9   4   0    6.21    8.64    0.77 o
   9  -4   0    6.20    7.70    1.31 o
  10   4   0    8.97    9.67    1.41 o
  10  -4   0    8.99    8.33    1.52 o
  11   4   0    1.06   -3.89    4.73 <
  11  -4   0    1.07    3.42    0.52 o
   1   5   0   68.09   74.79    1.04 o
   1  -5   0   68.08   69.16    0.98 o
   2   5   0   70.88   74.61    0.93 o
   2  -5   0   71.09   68.84    1.05 o
   3   5   0   31.98   30.98    0.46 o
   3  -5   0   32.01   31.48    0.76 o
   4   5   0   31.80   30.79    0.67 o
   4  -5   0   31.71   31.45    0.82 o
   5   5   0   59.05   56.66    1.05 o
   5  -5   0   59.01   53.07    1.24 o
   6   5   0   38.46   33.93    0.93 o
   6  -5   0   38.44   33.93    1.07 o
   7   5   0   13.63   14.04    0.38 o
   7  -5   0   13.64    9.08    0.88 o
   8   5   0   11.71   11.59    0.93 o
   8  -5   0   11.73   12.02    1.17 o
   9   5   0    6.26    8.27    1.06 o
   9  -5   0    6.27    6.62    0.35 o
  10   5   0   12.36   12.99    0.61 o
  10  -5   0   12.38    7.59    2.38 o
   0   6   0    3.75    3.11    0.30 o
   0  -6   0    3.74    4.59    1.41 o
   1   6   0   28.43   26.37    0.47 o
   1  -6   0   28.46   23.20    0.72 o
   2   6   0  121.37  121.41    1.49 o
   2  -6   0  121.36  115.50    1.45 o
   3   6   0   85.67   83.22    1.06 o
   3  -6   0   85.49   82.76    1.28 o
   4   6   0    3.09    3.15    0.21 o
   4  -6   0    3.09    3.83    0.68 o
   5   6   0   34.22   33.84    0.70 o
   5  -6   0   34.30   32.54    1.14 o
   6   6   0    9.24   12.78    1.36 o
   6  -6   0    9.29    6.43    1.34 o
   7   6   0    3.80    4.11    1.08 o
   7  -6   0    3.79    3.71    1.46 o
   8   6   0    1.00   -0.60    0.85 <
   8  -6   0    0.99   -1.41    2.96 <
   9   6   0    1.11    2.27    0.47 o
   1   7   0  132.92  130.78    1.78 o
   1  -7   0  132.84  139.39    2.78 o
   2   7   0   32.36   33.21    0.58 o
   2  -7   0   32.25   33.19    1.25 o
   3   7   0    3.79    3.96    0.27 o
   3  -7   0    3.80    4.59    1.24 o
   4   7   0    2.12    1.71    0.21 o
   4  -7   0    2.12   -0.80    1.12 <
   5   7   0    4.57    5.28    0.33 o
   5  -7   0    4.56    4.10    1.63 o
   6   7   0    1.68    1.62    0.41 o
   6  -7   0    1.67    1.25    0.32 o
   7   7   0    3.38    5.61    0.54 o
   7  -7   0    3.38    4.71    0.67 o
   8   7   0    0.40    0.73    0.72 <
   8  -7   0    0.40   -3.42    0.65 <
   0   8   0   16.49   16.82    0.56 o
   0  -8   0   16.52   21.64    3.00 o
   1   8   0    0.64    1.74    0.21 o
   1  -8   0    0.66    1.26    1.34 <
   2   8   0    1.00   -0.15    0.44 <
   2  -8   0    1.01    0.79    0.62 <
   3   8   0    7.36    6.39    0.32 o
   3  -8   0    7.39    6.55    0.52 o
   4  -8   0    4.01    3.79    0.52 o
   5   8   0    1.66    4.80    0.75 o
   6   8   0    7.37   10.34    0.62 o
   6  -8   0    7.35    9.55    0.56 o
   1   9   0    6.33    7.08    0.41 o
   1  -9   0    6.32    7.44    0.57 o
   2   9   0    4.16    4.70    0.64 o
   2  -9   0    4.18    5.49    0.56 o
   3   9   0    0.44    1.82    0.56 o
   3  -9   0    0.44   -0.06    0.44 <
 -12   0   1    7.79    6.75    1.21 o
 -11   0   1    0.12    1.44    0.63 o
 -10   0   1    1.10    0.14    0.67 <
  -9   0   1   85.46   83.03    1.28 o
  -8   0   1    0.02   -0.42    0.38 <
  -7   0   1   81.51   79.52    1.15 o
  -6   0   1   91.06   95.44    1.28 o
  -5   0   1  261.58  289.77    3.41 o
  -4   0   1 1045.98 1078.75   13.70 o
   3   0   1  237.91  234.26    2.28 o
   4   0   1    7.90    6.48    0.16 o
   5   0   1  564.72  540.28    5.23 o
   6   0   1   16.19   18.34    0.41 o
   7   0   1    3.42    2.22    0.30 o
   8   0   1   27.35   26.03    0.66 o
   9   0   1  112.12  109.76    1.77 o
  10   0   1    0.01    0.12    0.22 <
  11   0   1    0.22   -0.04    0.25 <
 -12   1   1    2.70    6.91    2.04 o
 -12  -1   1    2.70    2.10    1.17 <
 -11   1   1    1.00   -3.43    1.79 <
 -11  -1   1    0.98    1.62    0.80 o
 -10   1   1   14.18   15.71    0.62 o
 -10  -1   1   14.17   15.51    0.66 o
  -9   1   1    1.73    2.14    0.48 o
  -9  -1   1    1.73    1.38    0.58 o
  -8   1   1  114.16  118.92    1.65 o
  -8  -1   1  114.11  116.72    1.80 o
  -7   1   1   84.90   86.13    1.24 o
  -7  -1   1   85.02   85.16    1.39 o
  -6   1   1   80.94   75.78    1.08 o
  -6  -1   1   80.95   76.74    1.08 o
  -5   1   1  651.01  658.35    8.49 o
  -5  -1   1  650.97  679.59    6.63 o
  -4   1   1  697.08  726.38    9.28 o
  -4  -1   1  696.28  736.39    7.73 o
  -3   1   1  852.85  873.44   11.08 o
  -3  -1   1  851.72  894.18   11.35 o
   3   1   1   24.33   25.40    0.33 o
   3  -1   1   24.46   25.79    0.41 o
   4   1   1   37.54   39.71    0.48 o
   4  -1   1   37.50   41.52    0.60 o
   5   1   1  104.79  106.96    1.14 o
   5  -1   1  105.00  108.35    1.48 o
   6   1   1   43.96   43.18    0.62 o
   6  -1   1   43.94   42.20    0.79 o
   7   1   1    2.63    2.99    0.31 o
   7  -1   1    2.62    2.68    0.43 o
   8   1   1   27.72   27.05    0.62 o
   8  -1   1   27.84   25.94    0.69 o
   9   1   1   14.20   13.09    0.69 o
   9  -1   1   14.24   12.59    0.60 o
  10   1   1    2.28    3.55    0.97 o
  10  -1   1    2.26    0.34    0.86 <
  11   1   1    2.70    3.33    0.47 o
  11  -1   1    2.71    3.38    0.57 o
 -12   2   1    4.64   -3.55    2.38 <
 -12  -2   1    4.64    3.71    1.32 o
 -11   2   1    3.02    2.33    1.89 <
 -11  -2   1    3.00    2.20    1.07 o
 -10   2   1    1.84    1.12    1.06 <
 -10  -2   1    1.84    1.46    0.78 <
  -9   2   1   23.56   27.77    0.78 o
  -9  -2   1   23.53   28.17    1.02 o
  -8   2   1   26.83   28.52    0.72 o
  -8  -2   1   26.87   29.17    0.92 o
  -7   2   1   26.62   27.92    0.61 o
  -7  -2   1   26.57   27.47    0.84 o
  -6   2   1   28.89   23.59    0.50 o
  -6  -2   1   28.95   25.85    0.72 o
  -5   2   1   39.51   48.30    0.77 o
  -5  -2   1   39.70   49.34    0.94 o
  -4   2   1  933.15 1007.84   12.86 o
  -4  -2   1  932.66 1024.96   13.07 o
  -3   2   1  634.41  658.26    8.45 o
  -3  -2   1  634.54  663.46    8.51 o
  -2   2   1  494.09  502.94    5.78 o
  -2  -2   1  493.64  496.94    6.40 o
   1   2   1   21.36   20.80    0.32 o
   1  -2   1   21.47   20.51    0.32 o
   2   2   1   21.43   18.65    0.41 o
   2  -2   1   21.47   18.35    0.36 o
   3   2   1   68.73   76.06    0.88 o
   3  -2   1   68.67   75.70    1.15 o
   4   2   1  242.74  260.66    2.47 o
   4  -2   1  242.84  262.52    3.52 o
   5   2   1  138.91  140.42    1.47 o
   5  -2   1  139.22  143.57    2.07 o
   6   2   1  174.15  179.44    2.04 o
   6  -2   1  174.15  176.39    2.35 o
   7   2   1   36.23   39.69    0.67 o
   7  -2   1   36.17   35.92    0.82 o
   8   2   1   74.58   76.54    1.08 o
   8  -2   1   74.46   74.32    1.35 o
   9   2   1   10.92    9.81    0.64 o
   9  -2   1   10.93    8.96    0.72 o
  10   2   1    1.67    5.54    1.58 o
  10  -2   1    1.67    2.84    1.39 o
  11   2   1    2.72    2.97    0.36 o
  11  -2   1    2.71    4.34    0.56 o
 -12   3   1    4.82    6.99    0.47 o
 -12  -3   1    4.82    4.87    0.42 o
 -11   3   1    7.86   11.00    0.51 o
 -11  -3   1    7.84   10.06    1.50 o
 -10   3   1    1.92    0.58    1.16 <
 -10  -3   1    1.92    0.09    1.12 <
  -9   3   1    9.67   13.00    0.89 o
  -9  -3   1    9.66   12.31    0.94 o
  -8   3   1   71.94   71.28    1.17 o
  -8  -3   1   71.91   73.64    1.43 o
  -7   3   1   80.34   78.50    1.21 o
  -7  -3   1   80.31   81.25    1.50 o
  -6   3   1   15.56   15.02    0.53 o
  -6  -3   1   15.60   15.49    0.70 o
  -5   3   1  168.13  181.11    2.13 o
  -5  -3   1  167.93  180.65    2.62 o
  -4   3   1   82.13   91.00    1.31 o
  -4  -3   1   81.99   89.76    1.41 o
  -3   3   1  723.51  790.40    9.10 o
  -3  -3   1  722.99  779.19   10.02 o
  -2   3   1   90.98   88.47    1.18 o
  -2  -3   1   90.88   85.97    1.34 o
  -1   3   1  167.36  169.78    1.89 o
  -1  -3   1  167.35  163.15    2.01 o
   0   3   1  127.92  116.91    1.53 o
   0  -3   1  127.51  113.33    1.27 o
   1   3   1  669.32  716.03    9.05 o
   1  -3   1  669.24  692.06    6.80 o
   2   3   1   16.02   16.42    0.35 o
   2  -3   1   15.95   16.14    0.39 o
   3   3   1  104.25  126.16    1.62 o
   3  -3   1  104.22  126.58    1.86 o
   4   3   1  310.22  322.47    3.27 o
   4  -3   1  309.47  316.36    4.25 o
   5   3   1   52.45   48.00    0.74 o
   5  -3   1   52.47   47.57    0.95 o
   6   3   1   37.78   37.86    0.70 o
   6  -3   1   37.83   38.57    0.92 o
   7   3   1   85.84   77.41    1.07 o
   7  -3   1   85.85   75.63    1.35 o
   8   3   1    4.74    4.06    0.46 o
   8  -3   1    4.76    3.82    0.70 o
   9   3   1   11.92    9.94    0.31 o
   9  -3   1   11.90   11.43    0.92 o
  10   3   1    8.32   10.86    0.51 o
  10  -3   1    8.30    6.99    1.15 o
  11   3   1    1.28    2.31    0.36 o
 -11   4   1    3.99    7.06    1.33 o
 -11  -4   1    3.99    5.28    2.12 o
 -10   4   1    9.08    9.30    1.42 o
 -10  -4   1    9.07   10.87    1.54 o
  -9   4   1   13.83   11.84    1.28 o
  -9  -4   1   13.84   14.10    1.16 o
  -8   4   1    6.52    8.04    0.70 o
  -8  -4   1    6.58    9.54    0.88 o
  -7   4   1   64.99   61.30    1.08 o
  -7  -4   1   64.93   60.03    1.33 o
  -6   4   1   46.42   44.62    0.86 o
  -6  -4   1   46.47   44.98    1.02 o
  -5   4   1   10.75    7.60    0.48 o
  -5  -4   1   10.78    8.97    0.66 o
  -4   4   1   26.69   27.57    0.62 o
  -4  -4   1   26.71   28.92    0.86 o
  -3   4   1  123.17  126.17    1.68 o
  -3  -4   1  123.24  128.64    1.98 o
  -2   4   1  156.58  169.15    1.92 o
  -2  -4   1  156.95  169.72    2.15 o
  -1   4   1   31.24   30.72    0.48 o
  -1  -4   1   31.27   29.56    0.59 o
   0   4   1  154.07  164.18    2.46 o
   0  -4   1  153.90  157.30    1.75 o
   1   4   1   81.46   81.59    1.28 o
   1  -4   1   81.56   77.75    1.00 o
   2   4   1  240.31  247.10    3.19 o
   2  -4   1  240.67  245.48    2.78 o
   3   4   1   12.58   12.88    0.42 o
   3  -4   1   12.62   12.24    0.27 o
   4   4   1   52.98   57.16    0.98 o
   4  -4   1   53.02   51.39    1.00 o
   5   4   1   58.88   63.61    0.94 o
   5  -4   1   58.94   59.34    1.12 o
   6   4   1    0.82    1.56    0.70 o
   6  -4   1    0.82    2.26    0.61 o
   7   4   1    8.20    7.16    0.56 o
   7  -4   1    8.23    8.16    0.76 o
   8   4   1    4.28    4.64    0.68 o
   8  -4   1    4.30    1.22    0.61 <
   9   4   1   14.03   13.53    0.75 o
   9  -4   1   14.01   14.65    1.20 o
  10   4   1    9.89   10.11    0.54 o
  10  -4   1    9.85   11.95    2.13 o
 -10   5   1    1.21    2.18    0.40 o
 -10  -5   1    1.22    0.19    2.01 <
  -9   5   1    8.99    8.89    0.99 o
  -9  -5   1    9.00    8.78    1.66 o
  -8   5   1   20.88   23.02    0.87 o
  -8  -5   1   20.90   25.75    1.25 o
  -7   5   1    0.40   -1.09    0.66 <
  -7  -5   1    0.40    2.84    0.86 o
  -6   5   1   25.94   22.65    0.98 o
  -6  -5   1   25.94   21.41    0.84 o
  -5   5   1   36.50   38.05    0.91 o
  -5  -5   1   36.49   35.10    0.90 o
  -4   5   1   21.61   23.12    0.46 o
  -4  -5   1   21.66   23.58    0.77 o
  -3   5   1    5.43    5.33    0.33 o
  -3  -5   1    5.44    4.98    0.49 o
  -2   5   1    4.27    3.88    0.19 o
  -2  -5   1    4.24    4.21    0.48 o
  -1   5   1   25.43   24.85    0.42 o
  -1  -5   1   25.37   22.88    0.61 o
   0   5   1   48.32   45.07    0.77 o
   0  -5   1   48.35   44.11    0.90 o
   1   5   1   33.24   33.19    0.61 o
   1  -5   1   33.21   31.48    0.75 o
   2   5   1   17.36   18.27    0.37 o
   2  -5   1   17.37   17.52    0.52 o
   3   5   1   88.75   91.36    1.28 o
   3  -5   1   88.85   84.79    1.32 o
   4   5   1   14.06   16.59    0.37 o
   4  -5   1   14.06   14.86    0.65 o
   5   5   1   41.78   43.11    0.93 o
   5  -5   1   41.82   43.18    0.97 o
   6   5   1   23.98   23.70    0.92 o
   6  -5   1   23.96   22.92    0.77 o
   7   5   1   31.05   35.97    0.94 o
   7  -5   1   31.05   30.20    1.38 o
   8   5   1    2.76    3.84    0.88 o
   8  -5   1    2.76    7.35    1.47 o
   9   5   1    4.56    5.42    0.91 o
   9  -5   1    4.56    4.25    2.49 <
  10   5   1    0.44    0.85    0.43 <
  10  -5   1    0.44    0.20    0.42 <
  -9   6   1    5.68    5.81    0.51 o
  -9  -6   1    5.68    5.14    0.64 o
  -8   6   1    3.20    3.35    1.49 o
  -8  -6   1    3.21    5.55    2.04 o
  -7   6   1    1.12   -0.95    1.20 <
  -7  -6   1    1.12   -2.94    2.18 <
  -6   6   1    4.37    3.89    1.20 o
  -6  -6   1    4.38    5.72    1.07 o
  -5   6   1   30.35   32.00    0.92 o
  -5  -6   1   30.45   29.93    1.37 o
  -4   6   1   18.78   16.29    0.53 o
  -4  -6   1   18.84   18.22    0.84 o
  -3   6   1   69.93   75.09    0.98 o
  -3  -6   1   69.95   70.74    1.25 o
  -2   6   1  201.48  196.76    2.32 o
  -2  -6   1  201.44  188.93    2.22 o
  -1   6   1   55.03   52.85    0.79 o
  -1  -6   1   55.03   53.38    1.12 o
   0   6   1   19.55   20.12    0.39 o
   0  -6   1   19.58   19.06    0.80 o
   1   6   1  102.69  103.54    1.42 o
   1  -6   1  102.75  103.90    1.62 o
   2   6   1  187.40  187.15    2.47 o
   2  -6   1  187.48  177.96    2.17 o
   3   6   1   58.72   60.31    0.81 o
   3  -6   1   58.77   56.62    1.03 o
   4   6   1   15.15   15.22    0.34 o
   4  -6   1   15.14   14.77    0.75 o
   5   6   1    6.98    4.70    0.42 o
   5  -6   1    7.00    6.75    0.31 o
   6   6   1    1.49    2.55    0.43 o
   6  -6   1    1.50    1.94    1.95 <
   7   6   1    0.87    0.50    0.31 <
   7  -6   1    0.88    3.14    2.31 <
   8   6   1    1.79    2.00    0.31 o
   8  -6   1    1.80   -1.79    2.96 <
   9   6   1    2.67    0.26    0.50 <
   9  -6   1    2.66    2.44    0.52 o
  -8   7   1    7.08    9.16    0.61 o
  -8  -7   1    7.10    8.82    0.74 o
  -7   7   1    1.22    0.04    0.41 <
  -7  -7   1    1.20   -0.11    0.42 <
  -6   7   1   10.59    9.32    0.53 o
  -6  -7   1   10.56    9.22    0.44 o
  -5   7   1    5.19    4.77    0.33 o
  -5  -7   1    5.19    3.31    1.43 o
  -4   7   1    9.74    9.54    0.31 o
  -4  -7   1    9.75    8.48    1.29 o
  -3   7   1   31.43   31.03    0.51 o
  -3  -7   1   31.40   29.85    1.13 o
  -2   7   1   86.32   85.24    1.21 o
  -2  -7   1   86.40   81.22    2.11 o
  -1   7   1   43.99   45.60    0.73 o
  -1  -7   1   44.01   45.36    1.69 o
   0   7   1   16.10   16.64    0.39 o
   0  -7   1   16.05   13.83    1.07 o
   1   7   1   83.81   80.25    1.16 o
   1  -7   1   83.84   79.46    1.78 o
   2   7   1   10.05    8.00    0.27 o
   2  -7   1   10.04    8.19    1.02 o
   3   7   1   17.49   17.63    0.44 o
   3  -7   1   17.50   16.89    1.50 o
   4   7   1   27.80   27.50    0.55 o
   4  -7   1   27.82   32.51    1.72 o
   5   7   1    6.26    5.95    0.52 o
   5  -7   1    6.24    5.29    1.31 o
   6   7   1    3.11    1.98    0.47 o
   6  -7   1    3.11   -0.48    2.50 <
   7   7   1    5.94    6.96    0.51 o
   7  -7   1    5.94    4.73    0.42 o
  -7   8   1    2.26    3.07    0.57 o
  -6   8   1   11.41   12.78    0.70 o
  -6  -8   1   11.41   13.64    0.67 o
  -5   8   1   11.67   15.24    0.69 o
  -5  -8   1   11.69   14.44    0.51 o
  -4   8   1    2.00    1.90    0.32 o
  -4  -8   1    2.02    3.37    0.36 o
  -3   8   1    5.97    5.85    0.32 o
  -3  -8   1    5.96    6.00    0.52 o
  -2   8   1    2.72    2.88    0.24 o
  -2  -8   1    2.70    0.94    0.40 o
  -1   8   1   13.05   12.95    0.35 o
  -1  -8   1   13.04   11.35    0.59 o
   0   8   1    2.81    3.61    0.29 o
   0  -8   1    2.80    4.00    1.79 o
   1   8   1    3.44    3.40    0.35 o
   1  -8   1    3.43    5.02    1.39 o
   2   8   1    6.93    6.82    0.32 o
   2  -8   1    6.93    8.45    0.51 o
   3   8   1   30.33   35.03    1.39 o
   3  -8   1   30.34   30.14    0.88 o
   4   8   1   15.87   16.98    0.96 o
   4  -8   1   15.88   21.58    0.77 o
   5   8   1    7.51    9.58    0.92 o
   5  -8   1    7.53   10.28    0.59 o
   6   8   1   13.07   13.33    1.03 o
   6  -8   1   13.09   13.38    0.61 o
  -4   9   1    1.40    1.67    0.64 o
  -4  -9   1    1.39    2.07    0.74 o
  -3   9   1    4.26    4.19    0.74 o
  -3  -9   1    4.23    4.88    0.45 o
  -2   9   1    0.01    0.12    0.58 <
  -2  -9   1    0.01   -0.48    0.42 <
  -1   9   1    0.28   -0.83    0.36 <
  -1  -9   1    0.28    0.46    0.40 <
   0   9   1    1.90    1.43    0.35 o
   0  -9   1    1.90    5.33    0.75 o
   1   9   1    1.04    0.78    0.38 o
   1  -9   1    1.02    2.22    0.45 o
   2   9   1    4.73    6.33    0.71 o
   2  -9   1    4.70    3.67    0.50 o
   3   9   1    5.76    8.59    0.82 o
   3  -9   1    5.74    5.86    0.52 o
 -13   0   2    1.20    1.46    0.44 o
 -12   0   2    4.57    4.43    0.85 o
 -11   0   2   31.19   29.34    1.02 o
 -10   0   2    0.54    0.01    0.54 <
  -9   0   2    1.17   -0.54    0.47 <
  -8   0   2   60.74   52.68    0.90 o
  -7   0   2  165.33  160.93    2.05 o
  -6   0   2   47.39   45.59    0.84 o
  -5   0   2  112.09  110.35    1.95 o
  -4   0   2  495.82  537.99    8.06 o
   2   0   2 1488.32 1598.89   20.48 o
   3   0   2  205.76  197.35    2.10 o
   4   0   2   13.90   21.50    0.33 o
   5   0   2   22.73   21.66    0.35 o
   6   0   2   30.72   32.11    0.48 o
   7   0   2    0.15    0.70    0.36 <
   8   0   2    8.60    8.52    0.53 o
   9   0   2    0.00   -1.06    0.55 <
  10   0   2    0.25   -2.85    0.86 <
  11   0   2    1.81    3.54    0.45 o
 -12   1   2    6.90    9.94    0.45 o
 -12  -1   2    6.89    5.69    1.06 o
 -11   1   2    5.93    5.27    0.37 o
 -11  -1   2    5.92    7.99    0.80 o
 -10   1   2   14.38   17.33    0.66 o
 -10  -1   2   14.44   16.22    0.65 o
  -9   1   2   36.71   31.27    0.73 o
  -9  -1   2   36.68   31.48    0.75 o
  -8   1   2  174.92  165.66    2.16 o
  -8  -1   2  175.07  174.90    2.01 o
  -7   1   2   79.45   73.77    1.08 o
  -7  -1   2   79.43   78.54    1.05 o
  -6   1   2   11.67   13.68    0.63 o
  -6  -1   2   11.67   14.49    0.43 o
  -5   1   2 1141.83 1145.66   16.94 o
  -5  -1   2 1142.23 1184.01   12.43 o
  -4   1   2  945.25  998.57   14.74 o
  -4  -1   2  944.98 1007.96   11.47 o
  -3   1   2 1302.59 1333.68   16.86 o
  -3  -1   2 1303.45 1329.10   16.81 o
   2   1   2  654.13  593.54    5.46 o
   2  -1   2  652.83  593.70    6.98 o
   3   1   2  564.00  607.59    5.53 o
   3  -1   2  563.83  595.24    6.80 o
   4   1   2  151.63  149.22    1.51 o
   4  -1   2  151.63  144.94    1.64 o
   5   1   2  125.96  121.21    1.27 o
   5  -1   2  125.94  117.81    1.40 o
   6   1   2   43.06   41.41    0.55 o
   6  -1   2   42.99   40.45    0.66 o
   7   1   2   22.17   19.30    0.44 o
   7  -1   2   22.15   19.12    0.52 o
   8   1   2   14.85   13.83    0.51 o
   8  -1   2   14.80   14.35    0.55 o
   9   1   2   37.17   37.46    0.91 o
   9  -1   2   37.13   37.02    0.88 o
  10   1   2    0.26   -0.57    1.23 <
  10  -1   2    0.26   -0.63    0.28 <
 -12   2   2    0.17   -2.83    1.50 <
 -12  -2   2    0.17    0.11    1.35 <
 -11   2   2    4.64    2.87    1.28 o
 -11  -2   2    4.65    3.76    0.90 o
 -10   2   2    8.28    7.54    0.68 o
 -10  -2   2    8.26    9.26    1.06 o
  -9   2   2    2.25    2.11    0.52 o
  -9  -2   2    2.24    3.19    0.73 o
  -8   2   2  216.66  224.75    2.86 o
  -8  -2   2  216.45  240.40    3.27 o
  -7   2   2  125.84  125.96    1.96 o
  -7  -2   2  126.08  134.51    2.02 o
  -6   2   2  149.70  142.65    2.56 o
  -6  -2   2  149.50  149.94    2.24 o
  -5   2   2   23.42   22.17    0.80 o
  -5  -2   2   23.27   22.41    0.62 o
  -4   2   2  114.10  117.53    1.73 o
  -4  -2   2  114.18  119.48    1.75 o
  -3   2   2  218.72  240.19    3.23 o
  -3  -2   2  218.77  236.73    2.82 o
  -2   2   2  426.99  456.49    5.25 o
  -2  -2   2  427.17  453.89    5.22 o
  -1   2   2 1626.88 1690.32   19.04 o
  -1  -2   2 1626.93 1656.86   17.17 o
   0   2   2  151.14  161.67    1.63 o
   0  -2   2  150.60  170.19    1.84 o
   1   2   2  845.56  951.60   13.82 o
   1  -2   2  845.09  890.84    8.09 o
   2   2   2   82.62   90.99    1.02 o
   2  -2   2   82.68   91.07    1.04 o
   3   2   2  302.51  297.39    2.79 o
   3  -2   2  302.41  296.41    3.46 o
   4   2   2   61.43   62.17    0.74 o
   4  -2   2   61.41   60.43    0.86 o
   5   2   2    9.66   10.64    0.38 o
   5  -2   2    9.60   11.02    0.46 o
   6   2   2  102.39   94.63    1.06 o
   6  -2   2  102.27   93.91    1.63 o
   7   2   2    3.02    3.86    0.37 o
   7  -2   2    3.04    2.30    0.49 o
   8   2   2   45.32   45.45    0.85 o
   8  -2   2   45.36   42.66    0.95 o
   9   2   2   10.81   10.13    0.57 o
   9  -2   2   10.80   11.45    0.65 o
  10   2   2    5.10    6.48    1.06 o
  10  -2   2    5.12    5.49    0.32 o
  11   2   2    2.93    5.42    0.64 o
 -12   3   2    0.82   -0.14    0.37 <
 -12  -3   2    0.82   -0.43    1.35 <
 -11   3   2    6.21    6.17    1.42 o
 -11  -3   2    6.20    4.95    1.47 o
 -10   3   2    0.71   -0.43    1.12 <
 -10  -3   2    0.70    0.13    1.28 <
  -9   3   2    3.18    4.56    0.78 o
  -9  -3   2    3.19    4.54    0.78 o
  -8   3   2   14.64   14.43    0.80 o
  -8  -3   2   14.61   15.14    0.83 o
  -7   3   2  107.72  113.22    1.88 o
  -7  -3   2  107.69  111.28    1.88 o
  -6   3   2   11.66   11.85    0.52 o
  -6  -3   2   11.62   13.43    0.70 o
  -5   3   2    2.55    3.44    0.16 o
  -5  -3   2    2.54    2.63    0.50 o
  -4   3   2    7.32    9.09    0.43 o
  -4  -3   2    7.37    9.23    0.51 o
  -3   3   2  152.82  168.92    2.09 o
  -3  -3   2  153.27  173.47    2.47 o
  -2   3   2  156.16  162.00    2.02 o
  -2  -3   2  156.37  164.28    2.04 o
  -1   3   2   91.57   91.04    1.21 o
  -1  -3   2   91.25   93.06    1.24 o
   0   3   2  161.74  143.22    1.87 o
   0  -3   2  161.96  149.76    1.68 o
   1   3   2  230.17  228.25    3.40 o
   1  -3   2  230.46  227.76    2.23 o
   2   3   2   12.89   12.65    0.28 o
   2  -3   2   12.82   13.44    0.38 o
   3   3   2  133.71  143.85    1.65 o
   3  -3   2  133.78  135.45    1.55 o
   4   3   2    0.90   -0.10    0.31 <
   4  -3   2    0.89    1.04    0.87 <
   5   3   2  207.35  209.45    1.96 o
   5  -3   2  207.00  208.84    2.94 o
   6   3   2  149.93  145.69    1.57 o
   6  -3   2  149.88  145.42    2.19 o
   7   3   2   18.38   17.55    0.61 o
   7  -3   2   18.38   16.62    0.70 o
   8   3   2   21.67   21.25    0.67 o
   8  -3   2   21.67   22.04    0.90 o
   9   3   2    8.40    7.92    0.33 o
   9  -3   2    8.40    7.94    0.84 o
  10   3   2    0.47   -0.47    0.35 <
 -11   4   2    1.51    0.36    2.06 <
 -11  -4   2    1.52    2.18    1.60 <
 -10   4   2    1.75    0.94    2.08 <
 -10  -4   2    1.76    4.31    1.53 o
  -9   4   2    2.74    3.04    1.22 o
  -9  -4   2    2.74    4.50    1.06 o
  -8   4   2    1.84    1.30    0.74 <
  -8  -4   2    1.84    0.97    1.53 <
  -7   4   2    6.02    7.53    0.47 o
  -7  -4   2    6.02    9.40    0.79 o
  -6   4   2    6.10    5.51    0.46 o
  -6  -4   2    6.12    6.88    0.74 o
  -5   4   2   18.25   17.45    0.61 o
  -5  -4   2   18.23   17.42    0.71 o
  -4   4   2   13.82   12.58    0.48 o
  -4  -4   2   13.62   12.83    0.64 o
  -3   4   2  162.98  184.55    2.34 o
  -3  -4   2  162.64  183.54    2.66 o
  -2   4   2  262.67  282.53    3.10 o
  -2  -4   2  262.93  268.60    3.71 o
  -1   4   2    1.26    0.96    0.14 o
  -1  -4   2    1.27    1.99    0.43 o
   0   4   2   85.15   96.11    1.29 o
   0  -4   2   85.07   95.87    1.18 o
   1   4   2   67.07   77.67    1.23 o
   1  -4   2   66.92   79.00    1.08 o
   2   4   2   44.49   47.53    0.69 o
   2  -4   2   44.56   45.31    0.70 o
   3   4   2  199.67  204.17    2.69 o
   3  -4   2  199.93  198.73    2.51 o
   4   4   2  172.40  173.76    2.06 o
   4  -4   2  172.58  166.07    2.16 o
   5   4   2  135.96  137.48    1.53 o
   5  -4   2  136.13  137.24    1.85 o
   6   4   2  107.00  108.83    1.58 o
   6  -4   2  107.00  100.70    1.72 o
   7   4   2   38.77   42.35    0.91 o
   7  -4   2   38.78   37.47    1.03 o
   8   4   2    2.59    2.84    0.78 o
   8  -4   2    2.59    2.02    0.83 o
   9   4   2    2.67    4.30    0.91 o
   9  -4   2    2.68    0.59    1.64 <
  10   4   2    0.24   -0.75    0.32 <
 -11   5   2    3.11    4.05    0.51 o
 -11  -5   2    3.13    3.27    0.40 o
 -10   5   2    0.61   -2.47    0.56 <
 -10  -5   2    0.61   -1.20    0.45 <
  -9   5   2    5.46    6.22    1.36 o
  -9  -5   2    5.49    5.01    1.51 o
  -8   5   2    1.78   -0.46    1.85 <
  -8  -5   2    1.78    1.19    0.95 <
  -7   5   2   58.65   51.00    1.00 o
  -7  -5   2   58.64   55.92    1.80 o
  -6   5   2   54.09   48.53    0.89 o
  -6  -5   2   53.97   51.89    1.31 o
  -5   5   2   33.31   33.93    0.94 o
  -5  -5   2   33.27   35.03    1.07 o
  -4   5   2   45.26   44.81    0.92 o
  -4  -5   2   45.30   43.70    1.02 o
  -3   5   2   14.49   13.95    0.51 o
  -3  -5   2   14.55   13.51    0.47 o
  -2   5   2   13.07   12.19    0.46 o
  -2  -5   2   13.07   10.36    0.45 o
  -1   5   2   28.87   30.74    0.50 o
  -1  -5   2   28.83   29.04    0.67 o
   0   5   2   89.72   92.58    1.46 o
   0  -5   2   89.62   92.32    1.23 o
   1   5   2   82.79   89.00    1.41 o
   1  -5   2   82.89   87.67    1.25 o
   2   5   2   98.24   91.44    1.45 o
   2  -5   2   98.21   91.89    1.28 o
   3   5   2   11.55    9.88    0.36 o
   3  -5   2   11.47   10.40    0.55 o
   4   5   2    3.43    3.49    0.28 o
   4  -5   2    3.44    1.72    0.74 o
   5   5   2    6.46    7.70    0.46 o
   5  -5   2    6.46    6.08    0.65 o
   6   5   2   19.27   21.96    0.71 o
   6  -5   2   19.30   18.05    0.36 o
   7   5   2   17.56   18.74    0.90 o
   7  -5   2   17.55   16.36    1.04 o
   8   5   2   11.08   14.38    1.03 o
   8  -5   2   11.08   11.73    2.11 o
   9   5   2    2.37    5.33    1.63 o
   9  -5   2    2.36    2.79    0.46 o
 -10   6   2    2.68   -0.72    0.72 <
 -10  -6   2    2.68   -0.17    0.61 <
  -9   6   2    0.72   -0.86    0.46 <
  -9  -6   2    0.72    0.22    0.63 <
  -8   6   2    2.74    5.18    1.27 o
  -8  -6   2    2.75    3.87    1.98 <
  -7   6   2    4.16    3.95    0.98 o
  -7  -6   2    4.17    4.47    1.03 o
  -6   6   2   26.61   22.34    1.07 o
  -6  -6   2   26.61   25.31    1.54 o
  -5   6   2    0.22   -0.38    0.70 <
  -5  -6   2    0.22   -2.82    1.12 <
  -4   6   2  107.02  107.34    1.30 o
  -4  -6   2  106.84  107.49    1.97 o
  -3   6   2   38.33   38.73    0.64 o
  -3  -6   2   38.22   38.02    0.93 o
  -2   6   2   46.80   45.34    0.70 o
  -2  -6   2   46.83   44.93    0.89 o
  -1   6   2   20.05   20.64    0.46 o
  -1  -6   2   20.01   19.16    0.67 o
   0   6   2  127.31  121.24    1.90 o
   0  -6   2  127.33  124.73    1.81 o
   1   6   2   53.29   55.04    0.97 o
   1  -6   2   53.43   51.72    1.02 o
   2   6   2    8.91   10.91    0.39 o
   2  -6   2    8.85   10.40    0.62 o
   3   6   2   16.85   16.44    0.45 o
   3  -6   2   16.96   16.53    0.81 o
   4   6   2   18.49   20.13    0.89 o
   4  -6   2   18.59   20.78    0.95 o
   5   6   2    1.08    0.48    0.35 <
   5  -6   2    1.09    3.19    1.02 o
   6   6   2    4.29    4.06    0.45 o
   6  -6   2    4.32    5.35    1.37 o
   7   6   2    0.84    0.67    0.33 o
   7  -6   2    0.85    3.20    1.92 <
   8   6   2    1.33    1.29    0.33 o
   8  -6   2    1.33   25.81    6.43 o
  -8   7   2    3.98    4.03    0.47 o
  -8  -7   2    3.98    4.37    0.44 o
  -7   7   2    0.65    2.27    0.51 o
  -7  -7   2    0.65    1.07    0.54 <
  -6   7   2    8.81   10.48    2.14 o
  -6  -7   2    8.82   11.79    0.52 o
  -5   7   2   11.09   10.63    0.43 o
  -5  -7   2   11.09    4.69    1.54 o
  -4   7   2    7.47    6.07    0.26 o
  -4  -7   2    7.47    8.79    1.04 o
  -3   7   2   62.09   64.97    0.89 o
  -3  -7   2   61.98   62.14    1.51 o
  -2   7   2   68.23   68.82    1.02 o
  -2  -7   2   68.16   67.44    1.63 o
  -1   7   2   38.89   37.95    0.63 o
  -1  -7   2   38.96   40.97    1.58 o
   0   7   2   81.89   79.55    1.14 o
   0  -7   2   81.89   82.43    2.14 o
   1   7   2    4.05    3.66    0.28 o
   1  -7   2    4.04    3.17    1.05 o
   2   7   2   27.00   29.74    0.60 o
   2  -7   2   27.00   29.34    1.26 o
   3   7   2    9.32    9.53    0.33 o
   3  -7   2    9.28    9.58    1.46 o
   4   7   2   15.86   14.80    0.54 o
   4  -7   2   15.83   14.70    1.57 o
   5   7   2   10.27   10.04    0.85 o
   5  -7   2   10.22   13.30    1.65 o
   6   7   2    0.81   -0.43    0.51 <
   6  -7   2    0.82    1.56    1.53 <
   7   7   2    0.41    0.80    0.45 <
   7  -7   2    0.41    1.10    1.95 <
  -7   8   2    2.93    3.84    0.53 o
  -6   8   2    1.01    3.43    0.65 o
  -6  -8   2    1.00    0.80    0.34 o
  -5   8   2   14.27   15.95    0.70 o
  -5  -8   2   14.23   14.58    0.52 o
  -4   8   2    1.06    0.14    0.47 <
  -4  -8   2    1.06    1.20    0.34 o
  -3   8   2   15.01   15.41    0.55 o
  -3  -8   2   15.00   16.49    0.49 o
  -2   8   2   13.29   12.68    0.41 o
  -2  -8   2   13.32   12.09    0.62 o
  -1   8   2   15.21   15.88    0.44 o
  -1  -8   2   15.22   18.90    0.73 o
   0   8   2   10.07   10.90    0.37 o
   0  -8   2   10.08    9.90    0.55 o
   1   8   2    2.05    1.61    0.36 o
   1  -8   2    2.04    0.28    1.32 <
   2   8   2    5.74    5.02    0.42 o
   2  -8   2    5.72    6.03    0.73 o
   3   8   2    4.84    2.83    0.71 o
   3  -8   2    4.85    5.62    0.51 o
   4   8   2    1.89    1.90    0.70 o
   4  -8   2    1.89    0.13    0.66 <
   5   8   2    2.09    0.63    0.59 <
   5  -8   2    2.08    2.26    0.70 o
  -4  -9   2    1.94    2.31    0.46 o
  -3   9   2    1.14    1.99    0.61 o
  -3  -9   2    1.14   -1.08    0.52 <
  -2   9   2    3.60    3.26    0.54 o
  -2  -9   2    3.62    3.95    0.52 o
  -1   9   2    5.38    6.19    0.40 o
  -1  -9   2    5.39    6.36    0.55 o
   0   9   2    1.28    0.69    0.37 <
   0  -9   2    1.28    4.56    0.54 o
   1   9   2    0.22    1.38    0.46 o
   1  -9   2    0.21   -0.75    0.49 <
   2   9   2    2.83    2.03    0.64 o
   2  -9   2    2.80    4.44    0.48 o
 -13   0   3    6.25    5.01    0.47 o
 -12   0   3   16.87   18.13    1.08 o
 -11   0   3    0.02    0.36    0.66 <
 -10   0   3    0.79   -0.02    0.50 <
  -9   0   3    1.70    0.80    0.47 <
  -8   0   3    7.35    5.27    0.41 o
  -7   0   3   35.82   34.36    0.81 o
  -6   0   3   22.82   24.36    0.58 o
  -5   0   3   77.73   97.62    1.49 o
  -4   0   3   46.22   49.97    0.86 o
  -3   0   3   91.22   82.82    1.23 o
   1   0   3  442.15  440.60    5.70 o
   2   0   3   16.58   19.74    0.44 o
   3   0   3   23.50   18.49    0.32 o
   4   0   3    5.36    6.98    0.18 o
   5   0   3   47.48   47.97    0.61 o
   6   0   3    0.49   -0.16    0.19 <
   7   0   3    1.03    1.28    0.34 o
   8   0   3    3.40    3.47    0.42 o
   9   0   3    0.00   -2.44    0.67 <
  10   0   3    0.20    0.26    0.40 <
 -13   1   3    3.98    5.25    0.49 o
 -13  -1   3    3.98    6.81    0.51 o
 -12   1   3    1.82    4.22    1.49 o
 -12  -1   3    1.84   -0.60    1.28 <
 -11   1   3    4.64    6.69    0.87 o
 -11  -1   3    4.65    6.86    0.93 o
 -10   1   3   11.29    9.78    0.62 o
 -10  -1   3   11.28   11.06    0.67 o
  -9   1   3  103.65  106.15    1.59 o
  -9  -1   3  103.47  105.40    1.39 o
  -8   1   3  128.58  130.88    2.07 o
  -8  -1   3  128.69  134.57    1.65 o
  -7   1   3   50.89   43.98    1.17 o
  -7  -1   3   50.77   46.81    0.91 o
  -6   1   3  229.83  242.00    3.96 o
  -6  -1   3  229.89  246.96    2.86 o
  -5   1   3  563.82  577.90    8.75 o
  -5  -1   3  564.17  596.79    6.39 o
  -4   1   3  549.25  587.71    7.59 o
  -4  -1   3  549.23  598.46    7.73 o
  -3   1   3  220.91  239.50    3.19 o
  -3  -1   3  220.68  238.12    3.18 o
  -2   1   3  420.27  422.96    4.85 o
  -2  -1   3  420.35  423.27    4.86 o
   0   1   3   49.19   55.78    0.64 o
   0  -1   3   48.90   56.22    0.59 o
   1   1   3  439.07  468.49    6.06 o
   1  -1   3  439.30  439.36    3.42 o
   2   1   3   61.40   67.95    0.96 o
   2  -1   3   61.40   63.07    0.72 o
   3   1   3  121.32  107.74    1.04 o
   3  -1   3  120.93  105.82    1.19 o
   4   1   3  244.79  253.51    2.27 o
   4  -1   3  244.90  246.36    2.67 o
   5   1   3  114.15  109.88    1.16 o
   5  -1   3  114.04  108.84    1.29 o
   6   1   3    7.77    6.77    0.24 o
   6  -1   3    7.76    7.15    0.33 o
   7   1   3    1.32    0.54    0.25 o
   7  -1   3    1.29    0.80    0.31 o
   8   1   3   19.27   18.15    0.51 o
   8  -1   3   19.34   17.73    0.68 o
   9   1   3    1.01    1.10    0.72 <
   9  -1   3    1.01    0.75    0.87 <
  10   1   3    6.65    4.89    0.58 o
 -13   2   3    7.53    6.04    0.45 o
 -13  -2   3    7.50    8.06    0.52 o
 -12   2   3   10.23   11.38    1.16 o
 -12  -2   3   10.21   14.40    1.42 o
 -11   2   3    1.39   -0.12    0.99 <
 -11  -2   3    1.39    0.57    1.69 <
 -10   2   3    0.00   -0.49    0.49 <
 -10  -2   3    0.00   -0.02    1.20 <
  -9   2   3    1.67   -0.30    0.57 <
  -9  -2   3    1.66   -0.57    0.83 <
  -8   2   3  120.13  122.07    2.40 o
  -8  -2   3  119.94  133.94    1.87 o
  -7   2   3   29.68   29.56    1.05 o
  -7  -2   3   29.56   31.85    0.78 o
  -6   2   3   58.74   54.93    1.31 o
  -6  -2   3   58.89   55.99    1.10 o
  -5   2   3  245.70  279.03    3.81 o
  -5  -2   3  245.75  274.40    3.35 o
  -4   2   3  532.03  576.04    8.71 o
  -4  -2   3  532.24  582.94    6.75 o
  -3   2   3  155.05  162.02    2.27 o
  -3  -2   3  155.28  161.48    1.99 o
  -2   2   3  203.63  211.96    2.13 o
  -2  -2   3  203.95  217.60    2.60 o
  -1   2   3  620.56  657.03    6.85 o
  -1  -2   3  620.42  664.22    6.97 o
   0   2   3   83.58   84.63    0.98 o
   0  -2   3   83.78   83.81    0.93 o
   1   2   3  677.00  711.14   10.36 o
   1  -2   3  676.14  696.39    6.00 o
   2   2   3   85.89   90.21    1.39 o
   2  -2   3   86.07   86.86    0.96 o
   3   2   3   62.76   67.41    0.90 o
   3  -2   3   62.75   64.30    0.88 o
   4   2   3   70.01   71.97    0.79 o
   4  -2   3   69.88   72.45    1.14 o
   5   2   3  168.59  179.40    1.72 o
   5  -2   3  168.61  176.16    2.25 o
   6   2   3   35.52   37.33    0.49 o
   6  -2   3   35.57   35.67    0.72 o
   7   2   3   54.69   49.01    0.73 o
   7  -2   3   54.54   45.65    1.05 o
   8   2   3   32.47   33.06    0.73 o
   8  -2   3   32.50   29.02    0.86 o
   9   2   3   10.72    9.97    0.72 o
   9  -2   3   10.71    9.51    0.36 o
  10   2   3    3.63    4.55    0.51 o
  10  -2   3    3.63    3.19    0.46 o
 -12   3   3    0.89    3.17    0.53 o
 -12  -3   3    0.88    1.47    1.19 <
 -11   3   3    5.02    7.30    1.25 o
 -11  -3   3    4.99    5.36    1.59 o
 -10   3   3   12.56   15.42    1.40 o
 -10  -3   3   12.56   13.52    1.27 o
  -9   3   3   17.42   17.90    0.77 o
  -9  -3   3   17.39   20.13    1.27 o
  -8   3   3   33.83   30.48    1.26 o
  -8  -3   3   33.75   33.30    1.03 o
  -7   3   3   12.35   14.94    0.81 o
  -7  -3   3   12.33   14.79    0.64 o
  -6   3   3   33.89   31.26    0.85 o
  -6  -3   3   33.96   32.80    0.89 o
  -5   3   3   23.09   21.97    0.72 o
  -5  -3   3   23.15   21.54    0.73 o
  -4   3   3  158.59  182.82    2.62 o
  -4  -3   3  158.68  186.40    2.34 o
  -3   3   3  729.65  751.67    7.94 o
  -3  -3   3  730.95  784.55    9.00 o
  -2   3   3   89.07   92.43    1.10 o
  -2  -3   3   88.95   93.76    1.25 o
  -1   3   3  114.86  139.38    1.58 o
  -1  -3   3  114.54  143.14    1.66 o
   0   3   3  241.50  256.65    3.29 o
   0  -3   3  241.93  252.42    2.73 o
   1   3   3  265.71  286.03    4.24 o
   1  -3   3  265.89  284.51    2.58 o
   2   3   3   75.15   81.33    1.31 o
   2  -3   3   75.11   79.86    0.96 o
   3   3   3  105.76  104.32    1.27 o
   3  -3   3  105.54   98.87    1.15 o
   4   3   3   71.09   74.59    1.01 o
   4  -3   3   71.20   71.86    0.93 o
   5   3   3   15.79   14.36    0.32 o
   5  -3   3   15.76   14.85    0.41 o
   6   3   3  121.98  119.26    1.24 o
   6  -3   3  122.00  109.74    1.72 o
   7   3   3   45.18   46.40    0.76 o
   7  -3   3   45.24   40.12    0.91 o
   8   3   3   13.57   13.77    0.73 o
   8  -3   3   13.54   11.63    0.57 o
   9   3   3    1.61    1.94    0.74 o
  10   3   3    1.51    4.15    0.46 o
 -12  -4   3    1.88    2.76    0.42 o
 -11   4   3    3.27    4.78    0.47 o
 -11  -4   3    3.26    2.38    1.68 <
 -10   4   3   14.76   15.39    1.47 o
 -10  -4   3   14.73   14.76    1.15 o
  -9   4   3   19.70   20.86    1.25 o
  -9  -4   3   19.77   18.13    1.10 o
  -8   4   3    8.99   11.08    0.84 o
  -8  -4   3    8.98   11.24    1.24 o
  -7   4   3   18.90   18.03    0.94 o
  -7  -4   3   18.95   17.44    0.73 o
  -6   4   3   54.97   58.65    1.09 o
  -6  -4   3   55.02   60.80    1.30 o
  -5   4   3   17.92   17.52    0.72 o
  -5  -4   3   17.89   19.98    0.79 o
  -4   4   3   31.65   30.41    0.84 o
  -4  -4   3   31.61   30.61    0.83 o
  -3   4   3  124.54  135.59    1.82 o
  -3  -4   3  124.62  133.66    1.78 o
  -2   4   3  127.52  129.37    1.73 o
  -2  -4   3  127.53  125.97    1.68 o
  -1   4   3   18.67   15.56    0.42 o
  -1  -4   3   18.56   16.79    0.39 o
   0   4   3  159.52  168.06    1.97 o
   0  -4   3  159.44  165.18    1.69 o
   1   4   3  134.66  142.86    2.20 o
   1  -4   3  134.67  139.90    1.54 o
   2   4   3  148.95  132.18    2.06 o
   2  -4   3  148.72  133.36    1.49 o
   3   4   3   25.75   26.91    0.60 o
   3  -4   3   25.85   24.58    0.56 o
   4   4   3  143.59  146.51    1.76 o
   4  -4   3  143.62  137.96    1.75 o
   5   4   3   73.09   79.80    1.03 o
   5  -4   3   73.06   77.08    1.40 o
   6   4   3    9.31    9.81    0.29 o
   6  -4   3    9.32    7.68    0.44 o
   7   4   3    7.24    6.94    0.35 o
   7  -4   3    7.24    6.97    0.22 o
   8   4   3    2.61    2.09    0.28 o
   8  -4   3    2.61    1.94    1.50 <
   9   4   3    2.67    2.59    0.40 o
 -11   5   3    5.88    5.24    0.51 o
 -11  -5   3    5.87    6.04    0.47 o
 -10   5   3    8.19    7.45    0.53 o
 -10  -5   3    8.19    6.39    0.46 o
  -9   5   3    3.32    3.82    1.14 o
  -9  -5   3    3.31    1.74    1.54 <
  -8   5   3    4.92    6.75    1.19 o
  -8  -5   3    4.90   10.85    1.43 o
  -7   5   3   48.97   45.25    1.26 o
  -7  -5   3   48.99   46.30    1.45 o
  -6   5   3  148.35  142.92    2.36 o
  -6  -5   3  148.40  148.12    2.44 o
  -5   5   3    3.83    4.19    0.69 o
  -5  -5   3    3.84    2.28    0.68 o
  -4   5   3    4.64    3.19    0.56 o
  -4  -5   3    4.68    4.38    0.66 o
  -3   5   3   48.44   47.33    0.81 o
  -3  -5   3   48.43   48.73    1.14 o
  -2   5   3   14.54   16.04    0.51 o
  -2  -5   3   14.57   15.76    0.59 o
  -1   5   3   15.39   15.40    0.33 o
  -1  -5   3   15.46   15.43    0.58 o
   0   5   3  119.58  112.86    1.77 o
   0  -5   3  119.75  115.18    1.45 o
   1   5   3   23.77   20.72    0.39 o
   1  -5   3   23.65   21.64    0.68 o
   2   5   3   22.29   22.93    0.54 o
   2  -5   3   22.29   20.43    0.65 o
   3   5   3   73.24   71.14    1.23 o
   3  -5   3   73.14   70.24    1.17 o
   4   5   3   22.09   20.62    0.49 o
   4  -5   3   22.06   22.60    0.79 o
   5   5   3    4.04    5.02    0.30 o
   5  -5   3    4.03    3.70    0.64 o
   6   5   3   35.56   34.40    0.91 o
   6  -5   3   35.53   32.45    0.94 o
   7   5   3    1.72    3.12    0.34 o
   7  -5   3    1.72    0.30    1.17 <
   8   5   3    5.83    6.88    0.36 o
   8  -5   3    5.85    3.79    2.15 <
 -10   6   3    1.42   -1.17    0.53 <
 -10  -6   3    1.42    0.71    0.49 <
  -9   6   3    1.58    1.54    0.49 o
  -9  -6   3    1.59   -0.22    0.66 <
  -8   6   3    5.89    7.49    0.63 o
  -8  -6   3    5.90    7.18    0.47 o
  -7   6   3    2.36    5.41    1.39 o
  -7  -6   3    2.36    2.79    1.36 o
  -6   6   3   22.23   21.25    1.02 o
  -6  -6   3   22.29   24.30    1.26 o
  -5   6   3    8.77    9.96    0.96 o
  -5  -6   3    8.78    7.51    1.19 o
  -4   6   3   38.90   38.32    0.87 o
  -4  -6   3   38.90   41.10    1.60 o
  -3   6   3   20.97   21.71    0.67 o
  -3  -6   3   20.96   22.73    0.69 o
  -2   6   3    9.69    8.51    0.28 o
  -2  -6   3    9.74    8.68    0.64 o
  -1   6   3   23.92   23.80    0.46 o
  -1  -6   3   23.95   22.97    0.72 o
   0   6   3    8.23    7.69    0.29 o
   0  -6   3    8.22    5.13    0.61 o
   1   6   3   89.68   85.29    1.38 o
   1  -6   3   89.76   85.09    1.34 o
   2   6   3   90.92   91.40    1.54 o
   2  -6   3   90.83   87.84    1.38 o
   3   6   3   62.04   71.79    2.22 o
   3  -6   3   62.00   63.46    1.22 o
   4   6   3   16.96   17.21    0.84 o
   4  -6   3   17.03   14.40    0.98 o
   5   6   3   13.34   14.23    0.91 o
   5  -6   3   13.28   11.22    1.08 o
   6   6   3    1.53    1.21    0.64 <
   6  -6   3    1.52    3.94    1.15 o
   7   6   3    0.02    0.81    0.35 o
   7  -6   3    0.02   -1.92    1.50 <
  -9   7   3    2.54    3.63    0.55 o
  -9  -7   3    2.55    2.79    0.69 o
  -8   7   3    0.21    0.89    0.42 o
  -8  -7   3    0.21    0.02    0.43 <
  -7   7   3    3.21    3.06    0.47 o
  -7  -7   3    3.20    4.20    0.36 o
  -6   7   3    1.07    1.18    1.47 <
  -6  -7   3    1.08    2.46    0.40 o
  -5   7   3    5.81    7.27    1.12 o
  -5  -7   3    5.83    1.84    1.48 <
  -4   7   3    8.07    7.79    0.28 o
  -4  -7   3    8.11    8.34    1.04 o
  -3   7   3   95.57   94.15    1.35 o
  -3  -7   3   95.67   90.27    2.17 o
  -2   7   3   39.01   37.74    0.64 o
  -2  -7   3   39.03   39.25    1.28 o
  -1   7   3   15.75   16.96    0.45 o
  -1  -7   3   15.80   15.33    1.25 o
   0   7   3   56.18   56.13    1.18 o
   0  -7   3   56.26   56.62    1.75 o
   1   7   3    1.85    2.29    0.55 o
   1  -7   3    1.87    0.82    1.10 <
   2   7   3   24.06   26.42    1.13 o
   2  -7   3   23.99   21.31    1.30 o
   3   7   3    6.78   10.20    0.82 o
   3  -7   3    6.76    9.38    1.47 o
   4   7   3    8.56   12.26    0.87 o
   4  -7   3    8.55    8.48    1.58 o
   5   7   3    0.56   -0.63    0.64 <
   5  -7   3    0.56    3.83    2.44 <
   6   7   3    3.49    7.05    0.84 o
   6  -7   3    3.50    4.12    1.18 o
  -7   8   3    7.80   10.51    0.66 o
  -7  -8   3    7.79   12.48    0.96 o
  -6   8   3    4.81    3.77    0.54 o
  -6  -8   3    4.81    3.88    0.47 o
  -5   8   3    0.85    1.02    0.47 o
  -5  -8   3    0.85    1.42    0.31 o
  -4   8   3    4.26    5.26    0.48 o
  -4  -8   3    4.26    4.29    0.38 o
  -3   8   3    6.65    5.78    0.33 o
  -3  -8   3    6.63    6.28    0.40 o
  -2   8   3   12.09    9.29    0.36 o
  -2  -8   3   12.10    8.93    0.56 o
  -1   8   3    5.43    5.26    0.29 o
  -1  -8   3    5.43    5.15    0.50 o
   0   8   3    2.62    2.74    0.33 o
   0  -8   3    2.63    3.30    0.83 o
   1   8   3    7.76   10.16    0.49 o
   1  -8   3    7.78    7.64    0.89 o
   2   8   3   10.82   10.19    0.45 o
   2  -8   3   10.80   10.60    0.92 o
   3   8   3    3.72    3.58    0.54 o
   3  -8   3    3.71    3.84    0.39 o
   4   8   3    0.22    0.43    0.65 <
   4  -8   3    0.22    0.71    0.31 o
  -4   9   3    6.95    3.31    0.73 o
  -4  -9   3    6.97    6.86    0.62 o
  -3   9   3    3.66    4.32    0.64 o
  -3  -9   3    3.67    2.07    0.75 o
  -2   9   3    2.35    1.73    0.37 o
  -2  -9   3    2.35    3.20    0.75 o
  -1   9   3    4.52    4.51    0.42 o
  -1  -9   3    4.52    3.80    0.53 o
   0   9   3    1.71    1.82    0.36 o
   0  -9   3    1.70    1.74    0.50 o
   1   9   3    3.31    1.77    0.65 o
   1  -9   3    3.31    3.34    0.48 o
 -13   0   4    2.14    0.56    0.55 <
 -12   0   4    1.78    3.04    0.34 o
 -11   0   4    0.52    1.05    0.74 <
 -10   0   4    2.17    1.45    0.45 o
  -9   0   4    3.38    2.46    0.52 o
  -8   0   4   38.47   37.18    0.76 o
  -7   0   4   12.34   13.15    0.53 o
  -6   0   4   57.57   55.79    1.04 o
  -5   0   4  189.07  183.56    2.59 o
  -4   0   4   90.97   91.99    1.41 o
  -3   0   4   21.97   18.24    0.38 o
  -2   0   4   36.39   30.02    0.47 o
  -1   0   4    0.66    0.50    0.15 o
   0   0   4   57.43   80.25    0.88 o
   1   0   4  665.90  736.66    8.43 o
   2   0   4   12.01   17.08    0.59 o
   3   0   4  179.93  191.04    2.40 o
   4   0   4   45.73   39.47    0.61 o
   5   0   4   32.30   30.54    0.52 o
   6   0   4   16.28   16.01    0.35 o
   7   0   4   27.34   25.42    0.38 o
   8   0   4    0.08   -0.29    0.28 <
   9   0   4    0.18    0.06    0.44 <
 -13   1   4    9.55   12.04    0.48 o
 -13  -1   4    9.52   13.34    0.64 o
 -12   1   4    5.24    5.95    0.92 o
 -12  -1   4    5.23    4.54    1.08 o
 -11   1   4    4.65    3.14    0.89 o
 -11  -1   4    4.63    4.30    0.85 o
 -10   1   4    6.16    5.35    0.62 o
 -10  -1   4    6.18    5.98    0.66 o
  -9   1   4   76.82   65.39    1.70 o
  -9  -1   4   76.71   64.57    1.09 o
  -8   1   4  140.08  138.86    2.65 o
  -8  -1   4  140.01  144.36    1.94 o
  -7   1   4    5.63    4.26    0.60 o
  -7  -1   4    5.64    4.42    0.49 o
  -6   1   4   88.13   87.10    1.75 o
  -6  -1   4   88.31   87.71    1.43 o
  -5   1   4  182.70  188.19    3.14 o
  -5  -1   4  182.65  190.99    2.51 o
  -4   1   4  225.69  250.06    3.00 o
  -4  -1   4  225.88  251.83    3.42 o
  -3   1   4  290.49  285.97    3.37 o
  -3  -1   4  290.32  286.36    3.80 o
  -2   1   4  116.63  125.78    1.54 o
  -2  -1   4  116.34  125.42    1.54 o
  -1   1   4  999.64 1049.77   10.89 o
  -1  -1   4  999.86 1060.04   10.10 o
   0   1   4  643.35  630.83    6.91 o
   0  -1   4  643.67  655.93    5.64 o
   1   1   4   99.42  103.23    1.59 o
   1  -1   4   99.46   97.56    0.99 o
   2   1   4   65.26   61.48    1.09 o
   2  -1   4   65.17   56.20    0.70 o
   3   1   4   62.63   63.10    0.98 o
   3  -1   4   62.51   56.80    0.67 o
   4   1   4   36.00   40.04    0.55 o
   4  -1   4   35.91   37.70    0.56 o
   5   1   4   23.18   22.98    0.38 o
   5  -1   4   23.13   21.70    0.39 o
   6   1   4   22.65   21.54    0.40 o
   6  -1   4   22.73   21.33    0.54 o
   7   1   4   12.44   11.83    0.34 o
   7  -1   4   12.48   10.42    0.37 o
   8   1   4   14.58   15.17    0.45 o
   9   1   4    2.68    2.99    0.52 o
  10   1   4    3.06    4.33    0.61 o
 -13   2   4    0.51    0.73    0.38 <
 -13  -2   4    0.50    0.44    0.38 <
 -12   2   4    9.32    7.56    1.52 o
 -12  -2   4    9.29    9.99    1.42 o
 -11   2   4    3.87    6.03    0.42 o
 -11  -2   4    3.87    4.83    1.01 o
 -10   2   4    2.90    2.79    0.77 o
 -10  -2   4    2.91    5.01    0.98 o
  -9   2   4   26.81   28.61    1.27 o
  -9  -2   4   26.75   28.64    0.93 o
  -8   2   4  258.53  254.43    4.34 o
  -8  -2   4  258.81  272.05    3.68 o
  -7   2   4   28.70   29.16    1.04 o
  -7  -2   4   28.59   26.76    0.84 o
  -6   2   4    5.24    6.21    0.65 o
  -6  -2   4    5.25    3.10    0.55 o
  -5   2   4  134.04  143.29    2.13 o
  -5  -2   4  134.10  144.15    1.88 o
  -4   2   4  155.32  160.43    2.30 o
  -4  -2   4  155.37  163.73    2.06 o
  -3   2   4  346.48  367.00    4.85 o
  -3  -2   4  346.56  363.36    4.26 o
  -2   2   4  640.62  694.20    7.29 o
  -2  -2   4  641.05  695.03    7.24 o
  -1   2   4  397.00  420.96    4.10 o
  -1  -2   4  396.72  417.30    4.09 o
   0   2   4  741.95  834.56    8.71 o
   0  -2   4  741.48  824.94    7.52 o
   1   2   4  681.73  738.30   10.77 o
   1  -2   4  681.72  732.80    5.75 o
   2   2   4   23.73   23.67    0.42 o
   2  -2   4   23.69   20.98    0.31 o
   3   2   4    8.54    8.63    0.47 o
   3  -2   4    8.54    7.47    0.20 o
   4   2   4   26.89   27.29    0.39 o
   4  -2   4   26.99   23.96    0.34 o
   5   2   4  103.12  109.10    1.23 o
   5  -2   4  102.99   98.35    1.11 o
   6   2   4   51.51   56.71    0.77 o
   6  -2   4   51.63   48.19    0.71 o
   7   2   4   44.16   44.03    0.68 o
   7  -2   4   44.30   37.48    0.73 o
   8   2   4   13.83   14.16    0.60 o
   8  -2   4   13.82   11.49    0.42 o
   9   2   4    1.11   -0.35    0.39 <
   9  -2   4    1.12    0.68    0.36 <
 -12   3   4    1.05    1.85    0.40 o
 -12  -3   4    1.04    0.45    0.40 <
 -11   3   4    1.14    0.56    1.37 <
 -11  -3   4    1.15    3.26    1.58 o
 -10   3   4    1.27    1.31    0.99 <
 -10  -3   4    1.28    3.79    1.39 o
  -9   3   4   14.60   15.84    1.78 o
  -9  -3   4   14.64   16.33    1.12 o
  -8   3   4   57.77   66.22    1.77 o
  -8  -3   4   57.76   60.26    1.24 o
  -7   3   4  135.45  124.29    2.41 o
  -7  -3   4  135.64  135.06    2.22 o
  -6   3   4   48.62   43.56    1.04 o
  -6  -3   4   48.67   45.57    0.88 o
  -5   3   4  204.39  200.92    2.91 o
  -5  -3   4  204.13  199.37    2.51 o
  -4   3   4   21.24   20.81    0.65 o
  -4  -3   4   21.32   22.43    0.57 o
  -3   3   4  125.94  141.64    1.83 o
  -3  -3   4  126.03  144.92    1.86 o
  -2   3   4  122.36  130.35    1.51 o
  -2  -3   4  122.09  127.66    1.64 o
  -1   3   4  536.23  594.62    5.80 o
  -1  -3   4  535.84  590.66    6.25 o
   0   3   4  375.77  442.08    5.62 o
   0  -3   4  375.94  430.00    4.26 o
   1   3   4  287.55  314.37    4.67 o
   1  -3   4  287.28  317.32    2.87 o
   2   3   4  334.94  378.52    5.62 o
   2  -3   4  334.92  358.68    3.45 o
   3   3   4  109.31  123.46    1.67 o
   3  -3   4  109.30  116.86    1.31 o
   4   3   4   17.02   18.68    0.40 o
   4  -3   4   16.98   16.97    0.40 o
   5   3   4   35.05   33.27    0.48 o
   5  -3   4   34.98   30.89    0.46 o
   6   3   4   16.39   16.33    0.36 o
   6  -3   4   16.40   14.25    0.43 o
   7   3   4   34.14   35.59    0.62 o
   7  -3   4   34.20   28.76    0.58 o
   8   3   4    3.71    4.53    0.32 o
   9   3   4    1.39    1.27    0.43 o
 -12   4   4    1.73    0.30    0.43 <
 -12  -4   4    1.73    0.67    0.56 <
 -11   4   4    9.83   11.99    0.55 o
 -11  -4   4    9.86   15.18    1.52 o
 -10   4   4    5.97    4.56    1.02 o
 -10  -4   4    6.00    8.64    1.61 o
  -9   4   4    4.33    0.61    1.24 <
  -9  -4   4    4.33    3.12    1.28 o
  -8   4   4   26.48   22.17    1.73 o
  -8  -4   4   26.50   23.77    1.11 o
  -7   4   4    3.67    3.27    0.72 o
  -7  -4   4    3.66    1.01    0.79 <
  -6   4   4   35.21   38.44    1.07 o
  -6  -4   4   35.18   36.82    1.08 o
  -5   4   4   34.11   34.95    0.98 o
  -5  -4   4   33.87   33.34    0.72 o
  -4   4   4   79.99   78.38    1.43 o
  -4  -4   4   79.89   79.56    1.24 o
  -3   4   4  206.31  204.36    2.32 o
  -3  -4   4  206.32  209.07    2.63 o
  -2   4   4  230.16  232.57    2.59 o
  -2  -4   4  229.85  239.65    2.97 o
  -1   4   4   19.65   23.04    0.43 o
  -1  -4   4   19.66   22.95    0.46 o
   0   4   4   22.14   22.54    0.41 o
   0  -4   4   22.22   22.08    0.47 o
   1   4   4    9.18   10.93    0.36 o
   1  -4   4    9.12   10.74    0.44 o
   2   4   4  113.07  123.48    1.96 o
   2  -4   4  113.23  119.27    1.38 o
   3   4   4   83.08   88.69    1.49 o
   3  -4   4   83.00   86.47    1.11 o
   4   4   4    1.15   -0.38    0.38 <
   4  -4   4    1.16    0.29    0.49 <
   5   4   4    6.25    7.46    0.39 o
   5  -4   4    6.21    7.72    0.23 o
   6   4   4   30.40   28.49    0.53 o
   6  -4   4   30.40   27.64    0.73 o
   7   4   4    4.30    3.98    0.33 o
   7  -4   4    4.30    4.48    0.85 o
   8   4   4    5.89    7.03    0.36 o
 -11   5   4   10.58   16.77    0.72 o
 -11  -5   4   10.59   11.45    0.56 o
 -10   5   4    1.69    1.41    0.45 o
 -10  -5   4    1.69    3.61    0.69 o
  -9   5   4    1.61   -2.67    2.10 <
  -9  -5   4    1.60    0.65    1.43 <
  -8   5   4    6.30    6.36    1.65 o
  -8  -5   4    6.33    7.29    1.00 o
  -7   5   4    5.01    7.62    1.25 o
  -7  -5   4    5.01    8.57    1.27 o
  -6   5   4   26.79   28.98    1.08 o
  -6  -5   4   26.79   28.00    1.08 o
  -5   5   4   20.29   19.53    0.76 o
  -5  -5   4   20.22   20.58    0.76 o
  -4   5   4    8.48    7.75    0.52 o
  -4  -5   4    8.51    5.90    0.72 o
  -3   5   4   28.29   30.65    0.61 o
  -3  -5   4   28.27   29.43    0.77 o
  -2   5   4  177.72  171.77    1.86 o
  -2  -5   4  177.81  170.11    2.02 o
  -1   5   4   16.81   14.38    0.29 o
  -1  -5   4   16.81   14.25    0.46 o
   0   5   4   13.95   14.18    0.39 o
   0  -5   4   13.92   13.30    0.48 o
   1   5   4    4.04    5.39    0.32 o
   1  -5   4    4.05    4.49    0.48 o
   2   5   4   91.06   82.13    1.38 o
   2  -5   4   91.01   82.23    1.13 o
   3   5   4   68.91   67.90    1.46 o
   3  -5   4   68.93   65.09    1.12 o
   4   5   4    0.19    0.51    0.24 o
   4  -5   4    0.19    0.93    0.64 <
   5   5   4   18.63   20.72    0.63 o
   5  -5   4   18.70   17.81    0.74 o
   6   5   4    7.25    9.16    0.48 o
   6  -5   4    7.25    5.82    0.70 o
   7   5   4    0.97    3.50    0.50 o
   7  -5   4    0.97    1.91    1.27 <
   8   5   4    1.03   -0.24    0.44 <
 -10   6   4   18.60   25.11    0.88 o
 -10  -6   4   18.61   24.88    0.83 o
  -9   6   4    2.55    0.26    0.44 <
  -8   6   4    0.10    4.01    1.53 o
  -8  -6   4    0.11   -1.73    0.42 <
  -7   6   4    1.75    2.86    1.37 o
  -7  -6   4    1.76    1.72    1.40 <
  -6   6   4    5.16    5.84    1.23 o
  -6  -6   4    5.15    6.61    0.98 o
  -5   6   4   25.38   22.23    1.39 o
  -5  -6   4   25.37   24.67    1.37 o
  -4   6   4   30.94   31.23    0.78 o
  -4  -6   4   30.96   33.89    1.45 o
  -3   6   4   37.54   37.89    0.81 o
  -3  -6   4   37.61   39.44    1.17 o
  -2   6   4   17.41   17.47    0.33 o
  -2  -6   4   17.30   16.72    0.71 o
  -1   6   4   86.65   85.38    1.08 o
  -1  -6   4   86.65   81.24    1.14 o
   0   6   4    9.30   11.30    0.30 o
   0  -6   4    9.29   10.06    0.73 o
   1   6   4   28.24   26.80    0.72 o
   1  -6   4   28.21   27.84    0.83 o
   2   6   4    1.63    1.55    0.38 o
   2  -6   4    1.64    1.12    0.77 <
   3   6   4    0.69    1.58    0.63 o
   3  -6   4    0.69    0.58    0.96 <
   4   6   4    1.33    1.46    0.62 o
   4  -6   4    1.34    0.12    1.01 <
   5   6   4    1.41   -0.42    0.67 <
   5  -6   4    1.40    1.14    1.34 <
   6   6   4    2.76    1.69    0.69 o
   6  -6   4    2.76    2.17    1.15 <
   7   6   4    0.53    1.34    0.48 o
   7  -6   4    0.53    0.13    0.43 <
  -9   7   4    4.75    4.40    0.57 o
  -9  -7   4    4.76    5.58    0.47 o
  -8   7   4    0.18    0.74    0.50 <
  -8  -7   4    0.18   -1.00    0.51 <
  -7   7   4    8.43   10.41    0.61 o
  -7  -7   4    8.43    7.52    0.50 o
  -6   7   4    1.42   -3.21    2.41 <
  -6  -7   4    1.41   -0.19    0.45 <
  -5   7   4    8.04    7.81    0.82 o
  -5  -7   4    8.01    6.12    1.65 o
  -4   7   4   12.42   13.31    0.34 o
  -4  -7   4   12.42   12.66    1.39 o
  -3   7   4   23.83   22.44    0.45 o
  -3  -7   4   23.90   25.05    1.52 o
  -2   7   4   28.22   25.95    0.49 o
  -2  -7   4   28.22   26.93    1.25 o
  -1   7   4   12.25   11.88    0.34 o
  -1  -7   4   12.18    9.77    1.28 o
   0   7   4    2.23    1.73    0.21 o
   0  -7   4    2.21    2.95    1.07 o
   1   7   4    0.50    1.19    0.54 o
   1  -7   4    0.49    1.36    1.19 <
   2   7   4   21.22   19.35    0.89 o
   2  -7   4   21.12   21.85    1.36 o
   3   7   4    4.77    3.13    0.60 o
   3  -7   4    4.75    1.80    1.32 <
   4   7   4    0.48    0.54    0.47 <
   4  -7   4    0.47   -3.11    1.58 <
   5   7   4    0.47   -0.54    0.69 <
   5  -7   4    0.47   -0.50    1.42 <
  -7   8   4    3.58    3.29    0.55 o
  -7  -8   4    3.59    2.68    0.38 o
  -6   8   4    5.24    7.34    0.60 o
  -6  -8   4    5.24    5.50    0.51 o
  -5   8   4    6.80    7.10    0.56 o
  -5  -8   4    6.81    7.68    0.53 o
  -4   8   4    3.74    4.10    0.77 o
  -4  -8   4    3.75    4.84    0.41 o
  -3   8   4    2.37    1.84    0.32 o
  -3  -8   4    2.39    2.41    0.44 o
  -2   8   4   19.24   19.87    0.59 o
  -2  -8   4   19.22   25.87    0.83 o
  -1   8   4   19.80   19.81    0.64 o
  -1  -8   4   19.80   21.32    0.69 o
   0   8   4    0.23   -0.22    0.52 <
   0  -8   4    0.23    1.24    0.44 o
   1   8   4    2.73    5.60    0.61 o
   1  -8   4    2.72    2.32    0.89 o
   2   8   4    0.76   -0.03    0.64 <
   2  -8   4    0.76   -0.55    1.03 <
   3  -8   4    2.07    3.93    0.71 o
   4   8   4    2.54    4.21    0.81 o
   4  -8   4    2.53    2.37    0.43 o
  -3   9   4    1.34    3.54    0.70 o
  -3  -9   4    1.34   -2.37    0.74 <
  -2  -9   4    1.00    2.41    0.52 o
  -1   9   4    3.73    6.08    0.45 o
  -1  -9   4    3.74    1.89    1.17 <
   0   9   4    0.29   -2.27    0.61 <
   0  -9   4    0.28    1.79    0.50 o
 -13   0   5   12.58   16.71    0.54 o
 -12   0   5   31.24   34.91    1.36 o
 -11   0   5    0.39   -0.03    0.68 <
 -10   0   5   13.03   13.18    0.86 o
  -9   0   5   26.40   25.32    0.64 o
  -8   0   5   19.46   19.84    0.77 o
  -7   0   5    0.34   -1.40    0.52 <
  -6   0   5   77.94   81.42    1.39 o
  -5   0   5   92.98   94.19    1.50 o
  -4   0   5   37.32   40.67    0.65 o
  -3   0   5  407.06  400.52    4.65 o
  -2   0   5   32.95   31.39    0.50 o
  -1   0   5  161.21  150.09    1.73 o
   0   0   5    7.23    7.10    0.25 o
   1   0   5  159.75  174.83    2.20 o
   2   0   5   56.45   62.48    1.11 o
   3   0   5   14.07   15.95    0.38 o
   4   0   5    6.64    7.01    0.27 o
   5   0   5    7.82    6.62    0.32 o
   6   0   5   10.99   10.59    0.37 o
   7   0   5    0.19   -0.51    0.27 <
 -13   1   5    3.22    2.03    0.43 o
 -13  -1   5    3.21    2.31    0.42 o
 -12   1   5   12.43   15.87    0.76 o
 -12  -1   5   12.45   13.64    1.11 o
 -11   1   5    3.69    4.73    0.69 o
 -11  -1   5    3.70    4.68    0.57 o
 -10   1   5    3.84    4.73    0.28 o
 -10  -1   5    3.81    5.06    0.79 o
  -9   1   5   11.10   11.90    0.81 o
  -9  -1   5   11.11    9.22    0.30 o
  -8   1   5    6.15    6.05    0.47 o
  -8  -1   5    6.12    7.19    0.64 o
  -7   1   5  123.98  134.77    2.11 o
  -7  -1   5  124.06  138.51    2.08 o
  -6   1   5   84.70   80.60    1.35 o
  -6  -1   5   84.80   79.49    1.37 o
  -5   1   5    7.80    7.64    0.31 o
  -5  -1   5    7.80    7.15    0.38 o
  -4   1   5   42.19   42.66    0.70 o
  -4  -1   5   42.10   40.66    0.77 o
  -3   1   5  345.51  372.76    4.35 o
  -3  -1   5  345.74  378.57    4.97 o
  -2   1   5  100.46  114.00    1.37 o
  -2  -1   5  100.51  112.18    1.27 o
  -1   1   5  464.91  462.77    4.92 o
  -1  -1   5  464.84  466.88    4.28 o
   0   1   5  516.46  565.57    6.63 o
   0  -1   5  516.06  592.39    5.15 o
   1   1   5   20.72   24.94    0.49 o
   1  -1   5   20.66   22.71    0.43 o
   2   1   5   51.73   54.03    1.11 o
   2  -1   5   51.38   52.74    1.02 o
   3   1   5   29.52   28.42    0.49 o
   3  -1   5   29.46   27.87    0.55 o
   4   1   5   84.91   89.04    1.26 o
   4  -1   5   84.76   82.79    1.34 o
   5   1   5   57.19   56.98    0.86 o
   5  -1   5   57.17   55.95    0.97 o
   6   1   5    0.29   -0.42    0.23 <
   6  -1   5    0.30   -0.50    0.27 <
   7   1   5   28.03   30.57    0.58 o
   7  -1   5   27.98   27.95    0.98 o
   8   1   5    2.11    2.79    0.39 o
   9   1   5    2.43    4.00    0.57 o
 -13   2   5    1.69   -0.13    0.41 <
 -13  -2   5    1.68    2.83    0.45 o
 -12   2   5    1.95    3.76    0.41 o
 -12  -2   5    1.94    3.70    2.22 <
 -11   2   5   16.16   19.43    1.13 o
 -11  -2   5   16.17   16.00    1.11 o
 -10   2   5   39.23   33.82    1.81 o
 -10  -2   5   39.17   40.23    1.34 o
  -9   2   5   11.55   10.75    0.47 o
  -9  -2   5   11.48   10.99    0.88 o
  -8   2   5   62.95   60.44    1.52 o
  -8  -2   5   63.03   65.73    1.44 o
  -7   2   5   32.96   32.46    1.02 o
  -7  -2   5   33.10   34.23    1.00 o
  -6   2   5   41.12   43.30    0.95 o
  -6  -2   5   41.19   45.70    0.96 o
  -5   2   5   12.18   15.32    0.51 o
  -5  -2   5   12.21   15.07    0.46 o
  -4   2   5    6.71    7.08    0.35 o
  -4  -2   5    6.72    7.00    0.31 o
  -3   2   5  339.35  332.20    3.62 o
  -3  -2   5  339.52  324.60    3.48 o
  -2   2   5   91.64   97.46    1.20 o
  -2  -2   5   91.81   95.87    1.13 o
  -1   2   5  237.34  262.08    2.81 o
  -1  -2   5  237.77  266.42    2.86 o
   0   2   5   15.05   15.85    0.30 o
   0  -2   5   14.95   15.17    0.36 o
   1   2   5  201.52  214.10    3.95 o
   1  -2   5  201.47  205.94    1.75 o
   2   2   5    0.24    0.88    0.15 o
   2  -2   5    0.24    0.42    0.27 <
   3   2   5   30.34   29.40    0.51 o
   3  -2   5   30.27   27.35    0.42 o
   4   2   5   24.80   25.55    0.48 o
   4  -2   5   24.85   21.95    0.41 o
   5   2   5   20.50   22.03    0.46 o
   5  -2   5   20.53   17.73    0.40 o
   6   2   5   15.17   18.11    0.42 o
   6  -2   5   15.14   14.50    0.45 o
   7   2   5    3.78    2.82    0.31 o
   7  -2   5    3.81    3.22    0.24 o
   8   2   5    2.78    3.84    0.59 o
   9   2   5    0.81    1.97    0.68 o
 -12   3   5    3.39    2.54    0.64 o
 -11   3   5    1.53    0.89    1.40 <
 -11  -3   5    1.53   -0.60    1.84 <
 -10   3   5    2.72    4.43    1.73 o
 -10  -3   5    2.70    0.05    1.45 <
  -9   3   5   10.26   11.58    1.33 o
  -9  -3   5   10.27    9.28    1.10 o
  -8   3   5   11.90   10.37    0.84 o
  -8  -3   5   11.87    9.92    0.70 o
  -7   3   5   13.44   11.63    0.74 o
  -7  -3   5   13.41   11.61    0.63 o
  -6   3   5  117.45  124.55    2.00 o
  -6  -3   5  117.60  122.84    1.73 o
  -5   3   5  112.20  106.94    1.72 o
  -5  -3   5  112.04  115.89    1.63 o
  -4   3   5   74.82   75.69    1.20 o
  -4  -3   5   75.01   76.02    1.15 o
  -3   3   5  101.46  109.89    1.72 o
  -3  -3   5  101.27  110.20    1.50 o
  -2   3   5   94.92  104.87    1.27 o
  -2  -3   5   94.89  104.61    1.41 o
  -1   3   5   70.50   71.41    0.83 o
  -1  -3   5   70.63   71.52    0.98 o
   0   3   5  179.66  195.96    2.56 o
   0  -3   5  179.90  190.37    1.96 o
   1   3   5   14.65   15.81    0.43 o
   1  -3   5   14.68   14.60    0.39 o
   2   3   5  200.09  198.23    3.03 o
   2  -3   5  200.18  182.83    1.84 o
   3   3   5   33.93   36.42    0.62 o
   3  -3   5   33.89   32.00    0.52 o
   4   3   5  122.96  123.75    1.71 o
   4  -3   5  122.96  112.28    1.26 o
   5   3   5   36.82   38.98    0.77 o
   5  -3   5   36.76   32.66    0.57 o
   6   3   5    7.74    9.09    0.38 o
   6  -3   5    7.78    6.82    0.47 o
   7   3   5   17.55   20.38    0.70 o
   7  -3   5   17.56   17.58    0.64 o
   8   3   5    4.93    5.30    0.46 o
 -12   4   5    4.69    2.33    0.48 o
 -12  -4   5    4.69    4.23    0.44 o
 -11   4   5    0.84   -0.55    0.45 <
 -11  -4   5    0.86    0.68    0.43 <
 -10   4   5    6.26   10.31    2.00 o
 -10  -4   5    6.25    9.13    1.78 o
  -9   4   5    3.61    6.22    1.51 o
  -9  -4   5    3.60    9.14    1.39 o
  -8   4   5    3.69    4.90    1.70 o
  -8  -4   5    3.69    5.64    1.16 o
  -7   4   5    8.31    8.18    0.74 o
  -7  -4   5    8.30    5.25    0.63 o
  -6   4   5   78.72   81.26    1.55 o
  -6  -4   5   78.52   86.63    1.42 o
  -5   4   5  127.26  126.78    2.03 o
  -5  -4   5  127.06  139.82    1.96 o
  -4   4   5   46.36   54.04    1.10 o
  -4  -4   5   46.27   50.97    0.95 o
  -3   4   5  148.17  159.58    1.89 o
  -3  -4   5  148.13  159.71    2.10 o
  -2   4   5   16.13   14.14    0.43 o
  -2  -4   5   16.19   16.47    0.55 o
  -1   4   5   94.21  101.97    1.27 o
  -1  -4   5   94.05  100.56    1.20 o
   0   4   5   98.63  102.95    1.41 o
   0  -4   5   98.66   98.60    1.08 o
   1   4   5   26.01   27.33    0.58 o
   1  -4   5   25.95   26.47    0.62 o
   2   4   5   90.40   85.87    1.43 o
   2  -4   5   90.67   83.28    1.10 o
   3   4   5  322.95  341.01    5.11 o
   3  -4   5  323.05  310.66    3.21 o
   4   4   5   13.05   12.98    0.50 o
   4  -4   5   13.03   12.22    0.55 o
   5   4   5    4.14    3.22    0.31 o
   5  -4   5    4.12    4.74    0.47 o
   6   4   5    1.99    1.76    0.41 o
   6  -4   5    1.98    1.54    0.68 o
   7   4   5    0.69    0.40    0.41 <
   8   4   5    0.14    0.07    0.49 <
 -11   5   5   29.86   33.95    1.00 o
 -11  -5   5   29.91   35.76    1.04 o
 -10   5   5   14.53   17.63    0.69 o
 -10  -5   5   14.54   17.28    0.68 o
  -9   5   5    2.43    2.19    1.49 <
  -9  -5   5    2.41   10.48    1.95 o
  -8   5   5    6.61    5.02    1.82 o
  -8  -5   5    6.57    0.83    1.42 <
  -7   5   5   16.78   16.18    1.05 o
  -7  -5   5   16.79   16.97    1.37 o
  -6   5   5    4.17    1.89    0.85 o
  -6  -5   5    4.19    0.19    1.57 <
  -5   5   5   20.63   20.24    0.93 o
  -5  -5   5   20.66   18.62    0.71 o
  -4   5   5   74.33   68.85    1.21 o
  -4  -5   5   74.30   71.91    1.24 o
  -3   5   5   59.10   56.20    0.92 o
  -3  -5   5   59.17   58.72    1.07 o
  -2   5   5  151.38  149.98    1.69 o
  -2  -5   5  151.42  150.64    1.84 o
  -1   5   5   68.52   71.03    0.91 o
  -1  -5   5   68.61   70.11    0.97 o
   0   5   5    3.63    3.66    0.30 o
   0  -5   5    3.63    3.22    0.48 o
   1   5   5   34.49   31.86    0.66 o
   1  -5   5   34.49   29.81    0.71 o
   2   5   5   12.18   11.74    0.49 o
   2  -5   5   12.19   11.03    0.61 o
   3  -5   5    1.08   -1.30    0.70 <
   4   5   5    4.48    5.85    0.37 o
   4  -5   5    4.49    3.70    0.60 o
   5   5   5    2.03    4.12    0.69 o
   5  -5   5    2.03    2.52    0.66 o
   6   5   5    3.67    3.06    0.47 o
   6  -5   5    3.69    2.68    1.09 o
   7   5   5    1.08   -0.39    0.46 <
 -10   6   5    0.00    0.70    0.53 <
 -10  -6   5    0.00   -0.51    0.77 <
  -9   6   5    9.04    9.56    0.85 o
  -9  -6   5    9.04   12.13    0.59 o
  -8   6   5    4.59    2.25    1.55 <
  -8  -6   5    4.57    5.20    0.44 o
  -7   6   5    2.79   -1.52    2.16 <
  -7  -6   5    2.79    2.64    1.22 o
  -6   6   5    4.55    5.65    1.85 o
  -6  -6   5    4.53    4.70    1.02 o
  -5   6   5   27.24   25.57    1.36 o
  -5  -6   5   27.18   24.20    1.23 o
  -4   6   5   16.57   14.31    0.59 o
  -4  -6   5   16.52   15.76    0.57 o
  -3   6   5    5.21    5.53    0.47 o
  -3  -6   5    5.20    5.04    0.35 o
  -2   6   5   61.79   55.20    0.75 o
  -2  -6   5   61.68   55.17    1.29 o
  -1   6   5   20.85   20.41    0.40 o
  -1  -6   5   20.77   21.84    0.71 o
   0   6   5   10.74   11.32    0.47 o
   0  -6   5   10.76    9.96    0.63 o
   1   6   5    5.04    5.34    0.37 o
   1  -6   5    5.01    3.37    0.68 o
   2   6   5   36.76   44.02    1.56 o
   2  -6   5   36.77   34.96    0.93 o
   3   6   5   30.18   30.91    1.30 o
   3  -6   5   30.31   26.43    1.09 o
   4   6   5   10.44   13.30    0.91 o
   4  -6   5   10.43    9.48    0.98 o
   5  -6   5    5.61    1.47    1.29 <
   6   6   5    9.63    8.86    0.58 o
   6  -6   5    9.63   10.50    0.69 o
  -9   7   5    0.27    0.35    0.50 <
  -9  -7   5    0.27   -0.38    0.43 <
  -8   7   5    1.59    1.30    0.71 <
  -8  -7   5    1.58    2.48    0.41 o
  -7   7   5    8.05    7.38    0.65 o
  -7  -7   5    8.05    9.91    0.54 o
  -6   7   5   13.55   11.64    0.81 o
  -6  -7   5   13.58   15.38    0.64 o
  -5   7   5    8.11    6.96    1.50 o
  -5  -7   5    8.16   10.14    1.85 o
  -4   7   5   10.81    9.67    0.65 o
  -4  -7   5   10.80   13.46    1.53 o
  -3   7   5    5.28    5.46    0.23 o
  -3  -7   5    5.28    1.68    1.31 <
  -2   7   5    5.60    4.94    0.25 o
  -2  -7   5    5.63    5.35    1.12 o
  -1   7   5    2.09    1.90    0.21 o
  -1  -7   5    2.08    4.77    0.99 o
   0   7   5    5.75    6.35    0.41 o
   0  -7   5    5.72    2.44    1.27 <
   1  -7   5    0.27    0.45    1.26 <
   2   7   5    4.62    3.66    0.66 o
   2  -7   5    4.65    1.88    1.30 <
   3   7   5    3.84    3.90    0.73 o
   3  -7   5    3.85    5.69    1.53 o
   4   7   5    4.01    4.09    0.77 o
   4  -7   5    4.04    6.12    1.63 o
   5   7   5    4.67    8.32    0.82 o
   5  -7   5    4.68    5.49    0.61 o
  -7   8   5    5.16    3.80    0.53 o
  -7  -8   5    5.15    5.69    0.53 o
  -6   8   5    2.14    1.22    0.70 <
  -5   8   5    2.56    3.92    0.78 o
  -5  -8   5    2.56    2.52    0.46 o
  -4   8   5    7.38    6.22    0.42 o
  -4  -8   5    7.39    4.23    0.46 o
  -3   8   5    0.35    0.14    0.40 <
  -3  -8   5    0.35    0.00    0.35 <
  -2   8   5    1.54    0.43    0.47 <
  -2  -8   5    1.54    1.90    0.32 o
  -1   8   5    3.46    2.64    0.51 o
   0   8   5    2.36    2.68    0.46 o
   0  -8   5    2.36   -5.70    2.96 <
   1   8   5    1.45    2.70    0.65 o
   1  -8   5    1.45    3.99    1.06 o
   2   8   5    1.59    2.86    0.54 o
   2  -8   5    1.59    1.86    0.68 o
   3  -8   5    2.01    1.82    0.51 o
 -13   0   6    0.00   -0.39    0.31 <
 -12   0   6    1.48   -0.78    1.49 <
 -11   0   6    0.13    1.53    0.95 <
 -10   0   6   32.11   30.70    0.92 o
  -9   0   6   70.31   73.88    1.50 o
  -8   0   6    6.64    5.78    0.67 o
  -7   0   6    1.73    1.40    0.56 o
  -6   0   6   98.90   92.21    1.54 o
  -5   0   6    3.12    3.26    0.21 o
  -4   0   6   76.78   81.09    1.14 o
  -3   0   6   82.65   65.14    0.92 o
  -2   0   6    0.44   -0.53    0.28 <
  -1   0   6  227.97  245.24    2.51 o
   0   0   6  384.65  406.78    4.12 o
   1   0   6    0.72    1.98    1.16 <
   2   0   6    1.44    0.88    0.20 o
   3   0   6    2.69    3.41    0.25 o
   4   0   6  186.93  188.69    2.91 o
   5   0   6   31.33   30.29    0.66 o
   6   0   6   19.47   19.85    0.52 o
   7   0   6    1.16    1.05    0.39 o
 -13   1   6    2.13    2.89    0.44 o
 -13  -1   6    2.12    3.02    0.52 o
 -12   1   6    5.09    4.48    0.93 o
 -12  -1   6    5.08    2.19    1.24 <
 -11   1   6    2.37   -0.32    0.82 <
 -11  -1   6    2.38    3.41    0.97 o
 -10   1   6   54.65   50.01    1.63 o
 -10  -1   6   54.62   45.57    1.11 o
  -9   1   6   81.72   81.40    1.57 o
  -9  -1   6   81.69   82.81    1.39 o
  -8   1   6   46.95   41.55    1.03 o
  -8  -1   6   46.97   42.73    1.00 o
  -7   1   6    2.23   -0.97    0.68 <
  -7  -1   6    2.25   -0.33    0.85 <
  -6   1   6   14.27   14.28    0.44 o
  -6  -1   6   14.29   13.35    0.64 o
  -5   1   6   64.34   65.59    1.01 o
  -5  -1   6   64.33   67.04    1.21 o
  -4   1   6   72.35   70.05    1.02 o
  -4  -1   6   72.45   69.23    1.15 o
  -3   1   6   32.78   29.00    0.54 o
  -3  -1   6   32.76   28.12    0.46 o
  -2   1   6  163.70  155.17    1.82 o
  -2  -1   6  163.76  157.65    1.75 o
  -1   1   6  147.41  156.70    1.84 o
  -1  -1   6  147.62  159.22    1.59 o
   0   1   6   36.11   32.14    0.42 o
   0  -1   6   36.15   34.34    0.55 o
   1   1   6   40.87   41.44    0.90 o
   1  -1   6   40.89   36.96    0.58 o
   2   1   6   29.65   28.32    0.56 o
   2  -1   6   29.74   27.30    0.54 o
   3   1   6   79.55   86.43    1.22 o
   3  -1   6   79.72   81.93    1.34 o
   4   1   6    0.43    0.25    0.22 <
   4  -1   6    0.43   -0.08    0.26 <
   5   1   6   46.06   50.14    0.80 o
   5  -1   6   46.14   47.28    0.88 o
   6   1   6   22.94   22.85    0.49 o
   6  -1   6   22.98   22.92    0.70 o
   7   1   6    1.56    0.70    0.41 <
   8   1   6    8.14    7.97    0.69 o
 -13   2   6    2.69    3.33    0.41 o
 -13  -2   6    2.69    3.22    0.74 o
 -12   2   6    3.03    3.11    0.79 o
 -12  -2   6    3.02    2.41    0.42 o
 -11   2   6    0.39   -0.34    0.86 <
 -11  -2   6    0.39    1.28    1.00 <
 -10   2   6    0.90    4.50    1.20 o
 -10  -2   6    0.90    0.81    1.13 <
  -9   2   6    2.24    0.89    0.70 <
  -9  -2   6    2.26    2.60    1.17 o
  -8   2   6   28.84   28.85    0.96 o
  -8  -2   6   28.92   28.45    1.00 o
  -7   2   6   32.82   30.76    0.75 o
  -7  -2   6   32.92   31.82    1.02 o
  -6   2   6   89.08   89.13    1.31 o
  -6  -2   6   89.10   89.81    1.37 o
  -5   2   6  169.87  172.69    2.21 o
  -5  -2   6  169.84  171.29    1.97 o
  -4   2   6  150.44  157.12    2.02 o
  -4  -2   6  150.40  155.55    1.80 o
  -3   2   6   74.87   66.55    0.94 o
  -3  -2   6   74.81   67.36    0.88 o
  -2   2   6    4.13    2.23    0.30 o
  -2  -2   6    4.13    3.76    0.25 o
  -1   2   6   57.97   60.02    0.84 o
  -1  -2   6   57.94   64.17    0.86 o
   0   2   6  145.13  148.43    1.65 o
   0  -2   6  144.93  156.64    1.46 o
   1   2   6   43.95   50.27    0.88 o
   1  -2   6   43.94   46.25    0.56 o
   2   2   6    4.67    4.92    0.26 o
   2  -2   6    4.64    4.33    0.20 o
   3   2   6   21.82   22.63    0.52 o
   3  -2   6   21.90   18.33    0.33 o
   4   2   6    6.96    8.36    0.30 o
   4  -2   6    6.96    7.57    0.24 o
   5   2   6   37.87   41.17    0.70 o
   5  -2   6   37.90   32.61    0.97 o
   6   2   6    6.94    7.44    0.35 o
   7   2   6   10.31   11.36    0.55 o
   8   2   6    3.57    5.20    0.45 o
 -12   3   6    2.09    2.61    0.44 o
 -12  -3   6    2.09    1.93    0.47 o
 -11   3   6    1.47    2.27    1.66 <
 -11  -3   6    1.48    0.81    1.47 <
 -10   3   6   10.84   15.67    2.06 o
 -10  -3   6   10.83   12.24    1.34 o
  -9   3   6    5.16    3.82    1.60 o
  -9  -3   6    5.16    6.96    1.05 o
  -8   3   6  100.84   97.93    2.30 o
  -8  -3   6  100.83   95.60    1.56 o
  -7   3   6   74.86   69.67    1.43 o
  -7  -3   6   74.92   72.10    1.24 o
  -6   3   6   27.70   31.25    0.94 o
  -6  -3   6   27.74   27.94    0.73 o
  -5   3   6  349.85  354.19    3.93 o
  -5  -3   6  350.26  375.22    4.53 o
  -4   3   6   36.55   37.09    0.71 o
  -4  -3   6   36.51   37.71    0.77 o
  -3   3   6   36.48   35.99    0.69 o
  -3  -3   6   36.56   38.30    0.72 o
  -2   3   6   65.59   60.28    0.93 o
  -2  -3   6   65.67   63.43    0.97 o
  -1   3   6   15.01   13.84    0.43 o
  -1  -3   6   15.05   13.35    0.40 o
   0   3   6  118.99  137.38    2.12 o
   0  -3   6  118.72  129.56    1.46 o
   1   3   6   30.13   36.59    0.71 o
   1  -3   6   30.13   34.31    0.56 o
   2   3   6   90.51   91.93    1.31 o
   2  -3   6   90.62   85.17    1.04 o
   3   3   6   79.07   85.54    1.23 o
   3  -3   6   79.06   76.20    0.90 o
   4   3   6   11.54   12.16    0.35 o
   4  -3   6   11.60   11.33    0.59 o
   5   3   6    9.48    9.02    0.36 o
   5  -3   6    9.48    9.31    0.60 o
   6   3   6    0.53    2.79    0.46 o
   7   3   6    1.89    1.18    0.42 o
 -12   4   6    7.67    7.27    0.46 o
 -12  -4   6    7.67   10.11    0.60 o
 -11   4   6   13.31   16.14    0.97 o
 -11  -4   6   13.35   15.46    0.67 o
 -10   4   6   15.29   13.71    2.25 o
 -10  -4   6   15.28   18.11    1.73 o
  -9   4   6    2.90    4.18    1.91 o
  -9  -4   6    2.90    4.52    1.40 o
  -8   4   6    1.68    1.05    3.21 <
  -8  -4   6    1.68   -0.60    0.94 <
  -7   4   6   24.65   22.51    1.33 o
  -7  -4   6   24.66   21.28    0.85 o
  -6   4   6   65.77   62.60    1.34 o
  -6  -4   6   65.67   64.14    1.10 o
  -5   4   6   18.28   16.38    0.82 o
  -5  -4   6   18.24   14.39    0.65 o
  -4   4   6   61.70   60.68    1.24 o
  -4  -4   6   61.73   67.49    1.16 o
  -3   4   6  145.36  141.87    1.93 o
  -3  -4   6  145.05  140.52    1.91 o
  -2   4   6  123.86  122.42    1.37 o
  -2  -4   6  123.92  122.67    1.69 o
  -1   4   6   17.46   16.12    0.44 o
  -1  -4   6   17.53   15.53    0.46 o
   0   4   6   30.35   30.26    0.52 o
   0  -4   6   30.32   29.72    0.57 o
   1   4   6   24.42   19.95    0.52 o
   1  -4   6   24.43   18.88    0.58 o
   2   4   6   27.05   32.65    0.73 o
   2  -4   6   27.01   28.28    0.65 o
   3   4   6   31.16   32.86    0.86 o
   3  -4   6   31.09   29.56    0.67 o
   4   4   6   22.96   25.71    0.74 o
   4  -4   6   22.91   20.83    0.58 o
   5   4   6    6.53    6.86    0.36 o
   5  -4   6    6.57    6.91    0.74 o
   6   4   6   21.11   27.26    0.84 o
   7   4   6    3.49    6.29    0.54 o
 -11   5   6    7.61   12.20    0.91 o
 -11  -5   6    7.60   10.57    0.63 o
 -10   5   6    4.40    1.45    0.59 o
 -10  -5   6    4.41    4.31    0.50 o
  -9   5   6    2.61    2.23    2.08 <
  -9  -5   6    2.59    2.30    0.65 o
  -8   5   6    6.56    2.18    1.86 <
  -8  -5   6    6.55    5.99    1.45 o
  -7   5   6    9.92    7.04    1.87 o
  -7  -5   6    9.89    9.70    1.01 o
  -6   5   6   44.17   44.74    1.63 o
  -6  -5   6   44.06   45.51    1.21 o
  -5   5   6    4.04    2.33    0.85 o
  -5  -5   6    4.06    3.93    0.25 o
  -4   5   6   50.21   53.47    1.15 o
  -4  -5   6   50.14   55.39    1.07 o
  -3   5   6   59.93   62.84    1.01 o
  -3  -5   6   59.82   62.61    1.16 o
  -2   5   6   72.06   64.69    0.82 o
  -2  -5   6   72.13   72.56    1.11 o
  -1   5   6    4.56    3.85    0.24 o
  -1  -5   6    4.58    4.20    0.39 o
   0   5   6    3.71    2.07    0.28 o
   0  -5   6    3.72    3.28    0.51 o
   1   5   6    4.93    6.86    0.43 o
   1  -5   6    4.92    5.35    0.69 o
   2   5   6   26.52   27.74    1.15 o
   2  -5   6   26.54   23.29    0.81 o
   3   5   6    0.20    0.95    0.37 o
   3  -5   6    0.20   -1.05    0.70 <
   4   5   6    4.55    5.47    0.74 o
   4  -5   6    4.57    4.85    0.62 o
   5   5   6    4.64    6.21    0.79 o
   5  -5   6    4.65    3.58    0.44 o
   6   5   6    5.76    6.47    0.56 o
 -10   6   6    8.20   13.04    0.97 o
 -10  -6   6    8.20    8.50    0.56 o
  -9   6   6    5.32    7.13    0.64 o
  -9  -6   6    5.32    5.75    0.52 o
  -8   6   6   11.20   13.06    0.90 o
  -8  -6   6   11.21   13.25    0.62 o
  -7   6   6    4.63    3.94    4.24 <
  -7  -6   6    4.62    7.26    0.50 o
  -6   6   6    2.49    5.50    2.05 o
  -6  -6   6    2.47    3.04    1.37 o
  -5   6   6    3.70    1.79    1.71 <
  -5  -6   6    3.70    4.50    0.95 o
  -4   6   6    1.77   -0.31    1.23 <
  -4  -6   6    1.78    2.83    0.84 o
  -3   6   6    3.31    2.52    0.52 o
  -3  -6   6    3.26    4.15    0.86 o
  -2   6   6    6.48    5.66    0.20 o
  -2  -6   6    6.46    7.16    0.31 o
  -1   6   6   12.61   12.13    0.39 o
  -1  -6   6   12.58   10.05    0.63 o
   0   6   6    9.86    8.77    0.45 o
   0  -6   6    9.86    9.94    0.91 o
   1   6   6    0.54   -0.51    0.56 <
   1  -6   6    0.55    0.69    0.90 <
   2   6   6    3.37    5.01    0.64 o
   2  -6   6    3.37    4.95    1.04 o
   3   6   6    0.68    0.65    0.49 <
   3  -6   6    0.67   -0.58    0.90 <
   4   6   6    5.06    4.39    0.59 o
   4  -6   6    5.03    5.42    1.40 o
   5   6   6    7.53    8.48    0.90 o
   5  -6   6    7.52    5.90    0.55 o
  -9   7   6    0.79   -2.64    0.72 <
  -9  -7   6    0.79   -0.39    0.49 <
  -8   7   6    2.23    4.01    0.72 o
  -8  -7   6    2.23    3.56    0.50 o
  -7   7   6    2.77    6.61    0.81 o
  -7  -7   6    2.76    3.19    0.48 o
  -6   7   6    0.40    0.85    0.65 <
  -6  -7   6    0.40    1.88    0.42 o
  -5   7   6   14.12   11.94    1.53 o
  -5  -7   6   14.15   15.69    0.64 o
  -4   7   6    4.11    4.61    0.95 o
  -4  -7   6    4.13    1.57    1.62 <
  -3   7   6   12.41   11.54    0.30 o
  -3  -7   6   12.39   16.13    1.55 o
  -2   7   6    1.61    1.57    0.28 o
  -2  -7   6    1.61    1.76    1.31 <
  -1   7   6    1.88    2.30    0.41 o
  -1  -7   6    1.88   -0.07    1.10 <
   0   7   6    4.98    6.81    0.67 o
   0  -7   6    4.97    6.11    1.27 o
   1   7   6    9.53   12.06    0.85 o
   1  -7   6    9.49   10.48    1.39 o
   2   7   6   10.49    9.96    0.72 o
   2  -7   6   10.51   13.14    1.67 o
   3   7   6    6.80    5.25    0.70 o
   3  -7   6    6.80    3.91    1.73 o
   4   7   6    4.51    6.20    0.67 o
   4  -7   6    4.49    4.36    0.63 o
  -6   8   6    1.58    2.92    0.67 o
  -6  -8   6    1.58    1.52    0.46 o
  -5  -8   6    2.37    2.25    0.55 o
  -4   8   6    3.36    6.09    0.47 o
  -4  -8   6    3.35    4.62    0.49 o
  -3   8   6    7.52    7.80    0.51 o
  -3  -8   6    7.51    8.89    0.44 o
  -2   8   6    5.68    8.01    0.63 o
  -2  -8   6    5.68    8.83    0.45 o
  -1   8   6    0.00    0.27    0.52 <
  -1  -8   6    0.00   -0.39    1.80 <
   0   8   6    2.87    4.92    0.67 o
   0  -8   6    2.86    4.64    1.26 o
   1   8   6    7.69    9.31    0.80 o
   1  -8   6    7.70    5.74    1.19 o
 -13   0   7   10.28   11.94    0.45 o
 -12   0   7    8.67    8.78    0.53 o
 -11   0   7    6.20    6.17    0.30 o
 -10   0   7    3.43    1.20    1.01 <
  -9   0   7   42.33   44.37    1.19 o
  -8   0   7   31.57   32.33    0.90 o
  -7   0   7    0.99    1.09    0.46 o
  -6   0   7   15.42   16.21    0.65 o
  -5   0   7    6.64    6.01    0.33 o
  -4   0   7   25.25   25.09    0.50 o
  -3   0   7   20.76   21.36    0.46 o
  -2   0   7   13.20   14.20    0.42 o
  -1   0   7   87.59   93.21    1.13 o
   0   0   7   96.06  101.06    1.10 o
   1   0   7    3.67    5.13    0.27 o
   2   0   7    7.20    8.94    0.32 o
   3   0   7   49.07   47.62    0.89 o
   4   0   7   77.55   82.18    1.39 o
   5   0   7    3.43    2.71    0.37 o
   6   0   7    0.64    1.19    0.38 o
   7   0   7   22.06   26.99    1.27 o
 -13   1   7    5.69    6.79    0.43 o
 -13  -1   7    5.68    6.90    0.87 o
 -12   1   7    5.79    6.27    0.55 o
 -12  -1   7    5.81    6.81    0.52 o
 -11   1   7    7.11    6.73    1.30 o
 -11  -1   7    7.11    6.90    1.39 o
 -10   1   7    8.25    5.54    0.81 o
 -10  -1   7    8.27    8.53    0.74 o
  -9   1   7   28.98   26.99    1.26 o
  -9  -1   7   28.98   24.82    1.29 o
  -8   1   7   42.20   45.35    1.12 o
  -8  -1   7   42.31   45.21    1.14 o
  -7   1   7   19.70   19.36    0.74 o
  -7  -1   7   19.71   19.84    0.68 o
  -6   1   7   55.41   52.58    0.94 o
  -6  -1   7   55.49   51.52    1.12 o
  -5   1   7   46.36   42.18    0.77 o
  -5  -1   7   46.37   42.92    0.96 o
  -4   1   7  126.07  120.57    1.60 o
  -4  -1   7  126.11  120.59    1.76 o
  -3   1   7    4.69    3.02    0.33 o
  -3  -1   7    4.68    3.48    0.28 o
  -2   1   7   79.41   79.87    1.11 o
  -2  -1   7   79.47   79.65    0.94 o
  -1   1   7  127.07  128.50    1.57 o
  -1  -1   7  127.12  136.70    1.44 o
   0   1   7   66.25   62.40    0.73 o
   0  -1   7   66.32   66.89    0.81 o
   1   1   7   33.44   36.65    0.85 o
   1  -1   7   33.52   34.97    0.65 o
   2   1   7   12.53   11.86    0.36 o
   2  -1   7   12.49   10.79    0.35 o
   3   1   7   32.09   30.95    0.65 o
   3  -1   7   32.09   29.57    0.61 o
   4   1   7   61.69   60.05    1.07 o
   4  -1   7   61.60   60.18    1.30 o
   5   1   7    9.75    9.60    0.39 o
   5  -1   7    9.74    9.70    0.46 o
   6   1   7    7.02    6.54    0.68 o
   6  -1   7    7.01    9.55    0.83 o
   7   1   7    0.46   -0.21    0.49 <
 -13   2   7    3.77    3.96    0.56 o
 -13  -2   7    3.75    8.12    0.60 o
 -12   2   7    1.09   -0.74    0.73 <
 -12  -2   7    1.10    3.22    0.49 o
 -11   2   7    2.95    2.09    1.30 <
 -11  -2   7    2.96    3.84    1.26 o
 -10   2   7   26.00   26.00    1.20 o
 -10  -2   7   26.00   26.40    1.57 o
  -9   2   7   28.05   27.63    1.37 o
  -9  -2   7   28.06   27.69    1.46 o
  -8   2   7    7.81    7.07    0.79 o
  -8  -2   7    7.80    9.15    0.85 o
  -7   2   7   31.13   32.78    0.81 o
  -7  -2   7   31.13   31.79    0.99 o
  -6   2   7   15.45   15.78    0.57 o
  -6  -2   7   15.40   15.44    0.55 o
  -5   2   7  107.37  108.38    1.52 o
  -5  -2   7  107.47  109.82    1.36 o
  -4   2   7   29.96   29.06    0.62 o
  -4  -2   7   29.97   30.72    0.57 o
  -3   2   7   77.30   86.50    1.19 o
  -3  -2   7   77.30   85.55    1.08 o
  -2   2   7   15.63   15.66    0.45 o
  -2  -2   7   15.67   16.30    0.37 o
  -1   2   7   24.27   23.51    0.45 o
  -1  -2   7   24.24   25.55    0.54 o
   0   2   7   14.33   11.57    0.34 o
   0  -2   7   14.33   13.27    0.37 o
   1   2   7   24.71   26.87    0.68 o
   1  -2   7   24.73   25.39    0.52 o
   2   2   7   46.25   42.68    0.80 o
   2  -2   7   46.14   38.96    0.53 o
   3   2   7   14.32   15.39    0.39 o
   3  -2   7   14.25   13.92    0.43 o
   4   2   7   11.31   12.50    0.38 o
   4  -2   7   11.30   11.48    0.45 o
   5   2   7    8.45   10.29    0.40 o
   6   2   7    8.59    7.23    0.49 o
   7   2   7    4.67    5.82    0.50 o
 -12   3   7    1.33    1.45    0.52 o
 -12  -3   7    1.33    2.38    0.39 o
 -11   3   7    0.42   -0.45    0.42 <
 -11  -3   7    0.42   -1.69    0.46 <
 -10   3   7    8.45    8.62    0.44 o
 -10  -3   7    8.44    6.80    1.26 o
  -9   3   7    8.76    8.75    0.93 o
  -9  -3   7    8.76   11.33    1.03 o
  -8   3   7   24.69   22.53    1.25 o
  -8  -3   7   24.66   22.80    1.06 o
  -7   3   7   14.91   13.37    0.67 o
  -7  -3   7   14.87   13.14    0.65 o
  -6   3   7   44.16   44.84    0.95 o
  -6  -3   7   44.13   42.75    0.91 o
  -5   3   7   39.13   39.43    0.78 o
  -5  -3   7   39.13   40.89    0.86 o
  -4   3   7    5.60    4.70    0.44 o
  -4  -3   7    5.57    4.99    0.48 o
  -3   3   7   78.64   78.31    1.18 o
  -3  -3   7   78.68   79.90    1.06 o
  -2   3   7  120.36  127.45    1.69 o
  -2  -3   7  120.48  128.94    1.54 o
  -1   3   7   37.70   37.46    0.79 o
  -1  -3   7   37.61   36.16    0.68 o
   0   3   7  106.76  113.74    1.81 o
   0  -3   7  106.60  105.75    1.21 o
   1   3   7   24.44   24.54    0.70 o
   1  -3   7   24.41   22.94    0.58 o
   2   3   7    0.01    0.08    0.25 <
   2  -3   7    0.01   -0.19    0.28 <
   3   3   7   70.98   75.83    1.60 o
   3  -3   7   71.06   59.16    1.21 o
   4   3   7    0.17   -0.87    0.29 <
   4  -3   7    0.17    0.60    0.48 <
   5   3   7    6.83    7.69    0.41 o
   6   3   7    3.64    3.99    0.45 o
   7   3   7    7.47    8.26    0.55 o
 -12   4   7    1.36    4.12    0.71 o
 -12  -4   7    1.36    0.35    0.71 <
 -11   4   7    0.72   -0.67    0.46 <
 -11  -4   7    0.72    1.42    0.44 o
 -10   4   7    9.69    8.52    1.70 o
 -10  -4   7    9.69    7.62    1.44 o
  -9   4   7    2.63    3.70    1.55 o
  -9  -4   7    2.61    1.96    1.05 <
  -8   4   7    6.07    9.19    1.81 o
  -8  -4   7    6.06    6.22    0.95 o
  -7   4   7   87.82   81.80    2.16 o
  -7  -4   7   87.70   85.50    1.74 o
  -6   4   7   37.62   33.38    0.78 o
  -6  -4   7   37.61   33.05    0.86 o
  -5   4   7   13.95   14.34    0.66 o
  -5  -4   7   13.95   14.11    0.65 o
  -4   4   7   11.53   12.31    0.57 o
  -4  -4   7   11.56   13.71    0.63 o
  -3   4   7   70.04   67.27    1.13 o
  -3  -4   7   70.16   72.87    1.20 o
  -2   4   7    5.17    4.65    0.42 o
  -2  -4   7    5.17    5.91    0.40 o
  -1   4   7   27.57   24.01    0.70 o
  -1  -4   7   27.55   24.52    0.60 o
   0   4   7    1.06    0.43    0.37 <
   0  -4   7    1.07    0.10    0.47 <
   1   4   7   73.38   79.53    2.37 o
   1  -4   7   73.54   74.66    1.17 o
   2   4   7   75.42   77.38    1.64 o
   2  -4   7   75.44   67.03    1.01 o
   3   4   7    2.02    2.73    0.33 o
   3  -4   7    2.04    1.70    0.43 o
   4   4   7    1.45   -0.52    0.40 <
   4  -4   7    1.45    4.68    2.15 o
   5   4   7   15.85   18.28    0.69 o
   6   4   7    0.62    2.04    0.50 o
 -11   5   7   13.10   14.44    1.01 o
 -11  -5   7   13.09   17.41    0.73 o
 -10   5   7    3.67    5.55    0.75 o
 -10  -5   7    3.65    4.34    0.51 o
  -9   5   7   10.37    8.20    0.64 o
  -9  -5   7   10.39   10.40    0.58 o
  -8   5   7    8.49    5.85    2.01 o
  -8  -5   7    8.49   12.60    1.21 o
  -7   5   7    0.08   -2.15    1.87 <
  -7  -5   7    0.09   -0.48    0.68 <
  -6   5   7   10.29    8.79    1.88 o
  -6  -5   7   10.26   12.47    0.98 o
  -5   5   7   12.16    9.66    0.40 o
  -5  -5   7   12.18    9.05    0.79 o
  -4   5   7    5.66    4.72    0.67 o
  -4  -5   7    5.65    4.23    0.61 o
  -3   5   7   40.49   34.36    1.05 o
  -3  -5   7   40.43   37.16    0.89 o
  -2   5   7   42.64   38.83    1.02 o
  -2  -5   7   42.72   39.63    0.80 o
  -1   5   7   15.92   17.35    0.46 o
  -1  -5   7   15.88   14.97    0.64 o
   0   5   7    2.25    3.89    0.62 o
   0  -5   7    2.24    0.87    0.90 <
   1   5   7   21.70   25.30    1.11 o
   1  -5   7   21.69   22.35    0.84 o
   2   5   7    3.74    7.57    0.76 o
   2  -5   7    3.75    6.05    0.77 o
   3   5   7   15.13   15.09    0.55 o
   3  -5   7   15.15   18.57    0.92 o
   4   5   7    0.98    1.42    0.54 o
   5   5   7    3.66    4.65    0.55 o
 -10  -6   7    1.56    1.36    0.45 o
  -9  -6   7    1.87    1.20    0.47 o
  -8   6   7    2.19    1.49    0.59 o
  -8  -6   7    2.19    3.31    0.48 o
  -7   6   7    3.18    2.13    1.59 <
  -7  -6   7    3.17    4.43    0.49 o
  -6   6   7    0.61   -1.72    2.06 <
  -6  -6   7    0.62   -2.53    1.04 <
  -5   6   7    5.30   -0.50    2.02 <
  -5  -6   7    5.31    5.44    1.03 o
  -4   6   7    0.07    2.61    1.26 o
  -4  -6   7    0.07    0.12    0.94 <
  -3   6   7   10.40    9.63    0.66 o
  -3  -6   7   10.36   10.17    0.94 o
  -2   6   7    7.49    7.02    0.31 o
  -2  -6   7    7.49    6.44    0.91 o
  -1   6   7    6.47    7.22    0.42 o
  -1  -6   7    6.47    6.79    0.85 o
   0   6   7    2.43    2.84    0.42 o
   0  -6   7    2.43    3.36    0.98 o
   1   6   7    1.85    1.74    0.47 o
   1  -6   7    1.86    1.75    0.87 o
   2   6   7   26.17   29.30    1.30 o
   2  -6   7   26.24   23.09    1.29 o
   3   6   7    3.79    5.66    0.83 o
   3  -6   7    3.79    2.30    1.40 <
   4   6   7    3.66    1.83    0.77 o
  -8  -7   7    4.21    4.68    0.50 o
  -7   7   7    7.95    9.55    0.91 o
  -7  -7   7    7.95    9.89    0.60 o
  -6   7   7   11.93   12.18    0.91 o
  -6  -7   7   11.96   13.14    0.64 o
  -5   7   7    3.88    0.72    2.56 <
  -5  -7   7    3.89    3.67    0.49 o
  -4   7   7    0.30    0.03    1.05 <
  -4  -7   7    0.30   -0.08    0.43 <
  -3   7   7    0.63    0.01    0.36 <
  -3  -7   7    0.64   -1.19    2.33 <
  -2   7   7    2.19    0.71    0.29 o
  -2  -7   7    2.21    3.25    1.78 <
  -1   7   7    0.22   -1.71    0.58 <
  -1  -7   7    0.22    0.53    1.53 <
   0  -7   7    0.70    4.53    1.53 o
   1   7   7    5.48    9.40    0.82 o
   1  -7   7    5.50    3.49    1.56 o
   2   7   7    8.44   11.83    0.92 o
   2  -7   7    8.40    9.57    1.78 o
  -5   8   7    6.10    6.08    0.78 o
  -5  -8   7    6.12    6.92    0.57 o
  -4   8   7    0.68    3.53    0.71 o
  -4  -8   7    0.67   -0.15    0.39 <
  -3   8   7   12.53   13.82    0.60 o
  -3  -8   7   12.53   15.97    0.55 o
  -2   8   7    3.08    2.25    0.52 o
  -2  -8   7    3.08    2.78    0.93 o
  -1   8   7    0.07   -0.39    0.62 <
  -1  -8   7    0.07    0.56    1.99 <
 -13   0   8    0.59    2.54    0.76 o
 -12   0   8    1.78    3.66    0.46 o
 -11   0   8    1.93    1.85    1.38 <
 -10   0   8   26.35   29.61    1.26 o
  -9   0   8   26.66   29.24    1.19 o
  -8   0   8    0.07    1.76    0.71 o
  -7   0   8   62.44   63.38    1.33 o
  -6   0   8    0.41   -1.22    0.56 <
  -5   0   8   36.39   42.23    0.79 o
  -4   0   8    0.22   -1.02    0.34 <
  -3   0   8   12.84   12.81    0.47 o
  -2   0   8    1.46    0.73    0.28 o
  -1   0   8   28.75   26.59    0.50 o
   0   0   8   83.58   83.00    1.17 o
   1   0   8  115.71  126.45    2.00 o
   2   0   8   22.14   27.12    0.60 o
   3   0   8   43.52   47.26    1.09 o
   4   0   8   37.23   35.49    0.91 o
   5   0   8    3.49    4.70    0.70 o
   6   0   8    1.52   -0.09    0.67 <
 -13   1   8    9.01   10.65    0.65 o
 -13  -1   8    9.01   12.28    0.68 o
 -12   1   8    0.79    1.27    0.49 o
 -12  -1   8    0.79   -0.80    0.47 <
 -11   1   8    8.82    9.02    1.34 o
 -11  -1   8    8.82    8.55    0.54 o
 -10   1   8    6.75    2.87    0.95 o
 -10  -1   8    6.76    7.22    1.25 o
  -9   1   8   18.31   17.31    1.18 o
  -9  -1   8   18.30   17.54    1.00 o
  -8   1   8    6.24    4.59    0.52 o
  -8  -1   8    6.21    2.98    0.70 o
  -7   1   8    0.10   -0.52    0.62 <
  -7  -1   8    0.10    0.24    0.68 <
  -6   1   8    5.24    5.63    0.37 o
  -6  -1   8    5.23    6.18    0.55 o
  -5   1   8    5.20    4.64    0.45 o
  -5  -1   8    5.23    5.60    0.55 o
  -4   1   8   32.56   32.86    0.69 o
  -4  -1   8   32.62   35.99    0.65 o
  -3   1   8   29.17   25.64    0.61 o
  -3  -1   8   29.22   27.47    0.51 o
  -2   1   8   29.55   29.07    0.63 o
  -2  -1   8   29.61   31.58    0.56 o
  -1   1   8   93.23   99.29    1.15 o
  -1  -1   8   93.22  101.68    1.16 o
   0   1   8  118.69  121.57    1.90 o
   0  -1   8  118.40  116.32    1.28 o
   1   1   8    0.04   -0.65    0.31 <
   1  -1   8    0.04   -1.32    0.27 <
   2   1   8   23.39   25.09    0.57 o
   2  -1   8   23.41   23.76    0.55 o
   3   1   8   18.48   22.93    0.57 o
   3  -1   8   18.50   19.79    0.60 o
   4   1   8   17.50   20.51    0.64 o
   4  -1   8   17.46   19.10    0.57 o
   5   1   8    0.53    1.47    0.62 o
   5  -1   8    0.53    0.87    0.64 <
   6   1   8    7.73    5.59    0.76 o
   6  -1   8    7.71    7.85    0.84 o
 -13   2   8    7.59    7.90    0.62 o
 -13  -2   8    7.60    9.65    0.58 o
 -12   2   8    4.52    5.03    0.50 o
 -12  -2   8    4.53    6.23    0.54 o
 -11   2   8    3.90    2.91    2.04 <
 -11  -2   8    3.90    3.02    1.51 <
 -10   2   8    4.97    4.03    0.87 o
 -10  -2   8    4.98    7.45    1.36 o
  -9   2   8    6.43    4.82    1.05 o
  -9  -2   8    6.45    7.76    1.31 o
  -8   2   8    5.99    8.56    0.44 o
  -8  -2   8    6.02    6.07    1.01 o
  -7   2   8    8.65    9.92    0.58 o
  -7  -2   8    8.70    7.73    0.62 o
  -6   2   8   51.17   47.92    0.94 o
  -6  -2   8   51.22   49.29    0.92 o
  -5   2   8   93.37   90.46    1.31 o
  -5  -2   8   93.39   89.63    1.18 o
  -4   2   8   48.40   44.87    0.84 o
  -4  -2   8   48.38   44.09    0.73 o
  -3   2   8   40.88   44.16    0.79 o
  -3  -2   8   40.96   46.81    0.72 o
  -2   2   8   52.00   58.08    0.88 o
  -2  -2   8   51.99   60.85    0.89 o
  -1   2   8  117.26  108.82    1.41 o
  -1  -2   8  117.18  119.99    1.34 o
   0   2   8   25.73   22.43    0.49 o
   0  -2   8   25.72   22.08    0.49 o
   1   2   8    4.75    3.86    0.36 o
   1  -2   8    4.74    2.99    0.46 o
   2   2   8   17.82   18.50    0.59 o
   2  -2   8   17.81   18.24    0.54 o
   3   2   8    3.69    4.04    0.31 o
   3  -2   8    3.66    5.14    0.35 o
   4   2   8    1.15    3.85    0.66 o
   4  -2   8    1.15   -0.58    0.57 <
   5   2   8    5.96    9.46    0.78 o
   6   2   8    3.66    3.72    0.69 o
 -12   3   8    1.29    1.01    0.47 o
 -12  -3   8    1.28    2.73    0.50 o
 -11   3   8    0.27   -1.17    0.43 <
 -11  -3   8    0.27    0.22    0.44 <
 -10   3   8    0.57    0.95    0.99 <
 -10  -3   8    0.57    0.87    1.38 <
  -9   3   8    3.11    3.97    1.33 o
  -9  -3   8    3.10    0.99    0.93 <
  -8   3   8   18.23   15.36    1.17 o
  -8  -3   8   18.20   17.82    1.09 o
  -7   3   8    0.40   -0.35    0.74 <
  -7  -3   8    0.40    2.48    0.84 o
  -6   3   8   43.00   41.70    0.87 o
  -6  -3   8   43.13   44.11    0.97 o
  -5   3   8   51.51   48.19    0.91 o
  -5  -3   8   51.49   50.71    0.87 o
  -4   3   8   54.04   53.46    0.93 o
  -4  -3   8   54.14   55.39    0.86 o
  -3   3   8   97.94   95.00    1.37 o
  -3  -3   8   98.02   97.31    1.26 o
  -2   3   8   87.48   89.49    1.28 o
  -2  -3   8   87.50   92.61    1.21 o
  -1   3   8   33.44   33.56    0.73 o
  -1  -3   8   33.46   38.03    0.67 o
   0   3   8   22.33   22.12    0.56 o
   0  -3   8   22.36   22.05    0.47 o
   1   3   8   17.39   17.21    0.47 o
   1  -3   8   17.40   16.52    0.56 o
   2   3   8    5.91    7.85    0.47 o
   2  -3   8    5.88    6.09    0.53 o
   3   3   8    8.48   10.87    0.49 o
   3  -3   8    8.49    9.54    0.76 o
   4   3   8    1.69    1.65    0.39 o
   5   3   8   12.74   15.54    0.66 o
   6   3   8    2.90    4.19    0.55 o
 -12   4   8    2.28    0.00    0.43 <
 -12  -4   8    2.29    2.06    0.48 o
 -11   4   8    2.19    2.52    0.44 o
 -11  -4   8    2.19    2.32    0.42 o
 -10   4   8    2.56    4.65    0.47 o
 -10  -4   8    2.57    3.65    0.46 o
  -9   4   8    5.61    5.26    1.02 o
  -9  -4   8    5.61    5.31    1.28 o
  -8   4   8   10.69    8.67    0.53 o
  -8  -4   8   10.69    8.86    0.80 o
  -7   4   8   22.66   24.14    1.11 o
  -7  -4   8   22.63   21.42    1.02 o
  -6   4   8    3.29   -0.30    1.09 <
  -6  -4   8    3.31    3.27    0.31 o
  -5   4   8   31.82   34.62    0.93 o
  -5  -4   8   31.82   36.77    0.93 o
  -4   4   8    8.82    8.28    0.61 o
  -4  -4   8    8.82    8.59    0.61 o
  -3   4   8   65.14   60.78    1.04 o
  -3  -4   8   65.10   66.24    1.13 o
  -2   4   8    1.43    0.10    0.72 <
  -2  -4   8    1.43    1.72    0.60 o
  -1   4   8   28.60   32.15    1.04 o
  -1  -4   8   28.58   32.52    0.71 o
   0   4   8    0.36   -0.11    0.40 <
   0  -4   8    0.36    0.28    0.60 <
   1   4   8   13.44   15.70    0.92 o
   1  -4   8   13.47   13.87    0.64 o
   2   4   8    4.57    5.57    0.45 o
   2  -4   8    4.56    3.80    0.45 o
   3   4   8    3.91    5.23    0.46 o
   3  -4   8    3.89    3.51    0.35 o
   4   4   8    5.91    9.00    0.59 o
   5   4   8    6.40    8.71    0.57 o
 -11   5   8    0.31    0.23    0.46 <
 -11  -5   8    0.31    1.30    0.48 o
 -10   5   8    3.56    3.39    0.69 o
 -10  -5   8    3.54    2.50    0.50 o
  -9   5   8    2.94    3.01    0.60 o
  -9  -5   8    2.93    5.82    0.53 o
  -8   5   8    1.98    2.28    2.18 <
  -8  -5   8    1.97    1.88    0.31 o
  -7   5   8   10.39    9.83    1.40 o
  -7  -5   8   10.36   10.81    1.12 o
  -6   5   8    1.54   -3.52    1.88 <
  -6  -5   8    1.53    3.32    0.88 o
  -5   5   8   13.21   14.01    1.27 o
  -5  -5   8   13.22   13.11    0.94 o
  -4   5   8   13.84   15.82    1.21 o
  -4  -5   8   13.83   17.36    0.82 o
  -3   5   8   18.24   20.05    0.91 o
  -3  -5   8   18.24   19.84    0.76 o
  -2   5   8   24.55   27.47    1.77 o
  -2  -5   8   24.59   27.71    0.82 o
  -1   5   8    3.99    3.82    0.36 o
  -1  -5   8    3.98    5.77    0.68 o
   0   5   8    7.54    9.18    0.77 o
   0  -5   8    7.54    8.45    0.67 o
   1   5   8    6.18    8.61    0.66 o
   1  -5   8    6.19    8.41    0.82 o
   2   5   8    2.01    6.38    0.78 o
   2  -5   8    2.00    3.87    1.51 o
   3   5   8    5.73    5.28    0.81 o
   3  -5   8    5.72    6.09    0.50 o
   4   5   8    0.50    0.52    0.73 <
  -9   6   8    1.65    1.56    0.68 o
  -9  -6   8    1.65    0.91    0.37 o
  -8   6   8    0.47   -0.32    0.35 <
  -8  -6   8    0.47    0.89    0.46 <
  -7   6   8   14.58   15.06    0.54 o
  -7  -6   8   14.60   17.19    0.69 o
  -6   6   8    7.48    9.73    1.52 o
  -6  -6   8    7.47    6.68    0.36 o
  -5   6   8    1.28    2.63    1.03 o
  -5  -6   8    1.27   -1.18    1.34 <
  -4   6   8    2.62    1.84    0.90 o
  -4  -6   8    2.59    3.06    0.85 o
  -3   6   8    1.68   -0.37    1.86 <
  -3  -6   8    1.69    3.27    1.25 o
  -2   6   8    3.14    5.93    0.44 o
  -2  -6   8    3.15    2.34    1.12 o
  -1   6   8    7.84    8.67    0.62 o
  -1  -6   8    7.88   11.27    0.85 o
   0   6   8    0.46    0.89    0.45 <
   0  -6   8    0.45   -0.78    1.06 <
   1   6   8    8.74   14.24    0.96 o
   1  -6   8    8.70   13.24    1.39 o
   2   6   8    6.47    9.23    0.79 o
   2  -6   8    6.45    9.32    0.65 o
  -8   7   8    0.91    2.27    0.75 o
  -8  -7   8    0.91    0.08    0.44 <
  -7   7   8    0.25   -0.05    0.43 <
  -7  -7   8    0.24    0.80    0.49 <
  -6   7   8   11.20   10.58    0.53 o
  -6  -7   8   11.21    9.89    0.57 o
  -5  -7   8    1.04    0.54    0.63 <
  -4   7   8    5.77    4.65    0.69 o
  -4  -7   8    5.79    6.85    0.53 o
  -3   7   8    2.48    4.44    0.67 o
  -3  -7   8    2.48    2.95    1.92 <
  -2   7   8    5.69    7.19    0.64 o
  -2  -7   8    5.67    6.91    1.23 o
  -1   7   8    4.54    2.45    0.65 o
  -1  -7   8    4.55    5.71    1.22 o
   0   7   8    1.05    3.54    0.73 o
   0  -7   8    1.05   -3.65    1.60 <
   1   7   8    3.00    2.43    0.54 o
   1  -7   8    3.01    1.66    1.45 <
 -13   0   9    5.32    2.39    0.54 o
 -12   0   9    1.08   -0.76    0.45 <
 -11   0   9   22.23   19.80    1.33 o
 -10   0   9    2.14    1.86    1.22 <
  -9   0   9   21.96   24.59    1.37 o
  -8   0   9   62.57   60.68    1.31 o
  -7   0   9    0.01   -3.48    0.93 <
  -6   0   9   11.07    9.11    0.54 o
  -5   0   9   15.44   14.53    0.55 o
  -4   0   9    1.30    1.94    0.37 o
  -3   0   9   17.87   19.40    0.56 o
  -2   0   9    7.44    5.64    0.37 o
  -1   0   9  149.53  157.64    1.68 o
   0   0   9   32.57   32.99    0.58 o
   1   0   9   11.64    9.89    0.46 o
   2   0   9    0.10    0.46    0.33 <
   3   0   9    1.88    2.71    0.67 o
   4   0   9    0.11   -1.29    0.65 <
   5   0   9    5.67    8.58    0.85 o
 -13   1   9    3.22    3.65    0.57 o
 -13  -1   9    3.21    4.34    0.56 o
 -12  -1   9    1.64   -0.01    0.59 <
 -11   1   9    3.98    3.44    1.43 o
 -11  -1   9    3.97    7.84    2.26 o
 -10   1   9    1.23    0.03    0.93 <
 -10  -1   9    1.23    1.85    1.92 <
  -9   1   9   11.33   11.33    1.19 o
  -9  -1   9   11.31   12.04    1.29 o
  -8   1   9    3.80    3.36    0.99 o
  -8  -1   9    3.82    1.02    1.01 <
  -7   1   9    0.10   -1.32    0.54 <
  -7  -1   9    0.10   -0.50    0.71 <
  -6   1   9    1.05   -0.22    0.64 <
  -6  -1   9    1.05    1.68    0.68 o
  -5   1   9   48.17   47.44    0.87 o
  -5  -1   9   48.24   52.90    0.98 o
  -4   1   9   38.82   38.00    0.79 o
  -4  -1   9   38.79   39.24    0.69 o
  -3   1   9   17.58   19.53    0.62 o
  -3  -1   9   17.62   19.45    0.51 o
  -2   1   9   19.77   19.43    0.56 o
  -2  -1   9   19.71   19.33    0.48 o
  -1   1   9   12.35   13.29    0.30 o
  -1  -1   9   12.36   12.82    0.45 o
   0   1   9   38.21   40.20    0.75 o
   0  -1   9   38.15   40.46    0.95 o
   1   1   9   20.43   24.49    0.68 o
   1  -1   9   20.41   24.87    0.66 o
   2   1   9   27.33   29.54    0.82 o
   2  -1   9   27.36   24.84    0.69 o
   3   1   9    5.73    5.38    0.43 o
   3  -1   9    5.72    4.07    0.66 o
   4   1   9    0.71    0.95    0.61 <
   4  -1   9    0.72   -1.65    0.66 <
   5   1   9    5.92    8.19    0.79 o
   5  -1   9    5.91    6.98    0.66 o
 -12   2   9    0.90   -0.24    0.44 <
 -12  -2   9    0.90    0.61    0.43 <
 -11   2   9    1.81    1.11    0.44 o
 -11  -2   9    1.81    0.95    0.68 <
 -10   2   9    0.41   -0.93    0.92 <
 -10  -2   9    0.41    0.29    0.42 <
  -9   2   9    2.21    2.76    0.99 o
  -9  -2   9    2.24    0.91    0.72 <
  -8   2   9    8.93    9.13    0.86 o
  -8  -2   9    8.92    9.11    1.01 o
  -7   2   9   16.34   17.97    0.88 o
  -7  -2   9   16.42   17.53    0.67 o
  -6   2   9   35.94   35.79    0.83 o
  -6  -2   9   36.02   35.83    0.83 o
  -5   2   9   15.02   12.26    0.59 o
  -5  -2   9   15.00   12.87    0.61 o
  -4   2   9   47.93   49.66    0.92 o
  -4  -2   9   47.98   50.61    0.84 o
  -3   2   9   39.97   35.75    0.78 o
  -3  -2   9   39.99   36.31    0.68 o
  -2   2   9   17.07   18.62    0.49 o
  -2  -2   9   17.03   20.03    0.61 o
  -1   2   9   43.29   37.65    0.62 o
  -1  -2   9   43.29   40.01    0.71 o
   0   2   9   37.45   37.70    0.93 o
   0  -2   9   37.52   36.53    0.72 o
   1   2   9   13.73   13.03    0.71 o
   1  -2   9   13.72   13.74    0.46 o
   2   2   9    5.62    5.85    0.69 o
   2  -2   9    5.63    7.33    0.39 o
   3   2   9    8.59    8.23    0.65 o
   3  -2   9    8.59    8.66    0.66 o
   4   2   9   10.04   12.29    0.89 o
   4  -2   9   10.01    8.11    0.82 o
   5   2   9    4.43    4.72    0.76 o
 -12   3   9    2.35    0.08    0.47 <
 -12  -3   9    2.36    4.15    0.53 o
 -11   3   9    2.08    1.17    0.40 o
 -11  -3   9    2.08    2.44    0.45 o
 -10   3   9    5.97    8.80    1.14 o
 -10  -3   9    5.97    6.09    1.14 o
  -9   3   9    4.20    1.84    0.95 <
  -9  -3   9    4.19    4.10    1.06 o
  -8   3   9    1.24    1.31    1.20 <
  -8  -3   9    1.23    3.59    1.07 o
  -7   3   9   11.68   11.03    0.85 o
  -7  -3   9   11.69   11.67    1.02 o
  -6   3   9   27.08   21.56    0.85 o
  -6  -3   9   27.12   23.04    0.69 o
  -5   3   9   13.76   11.09    0.70 o
  -5  -3   9   13.74   13.70    0.46 o
  -4   3   9   72.97   70.54    1.14 o
  -4  -3   9   72.89   75.56    1.10 o
  -3   3   9   12.71   12.00    0.30 o
  -3  -3   9   12.68   13.42    0.48 o
  -2   3   9   40.19   39.08    0.75 o
  -2  -3   9   40.08   42.24    0.82 o
  -1   3   9   23.28   21.61    0.61 o
  -1  -3   9   23.21   23.54    0.68 o
   0  -3   9    4.65    5.73    0.47 o
   1  -3   9    6.34    6.65    0.89 o
   2  -3   9    6.10    6.09    0.32 o
   3   3   9    4.90    7.03    0.72 o
   4   3   9    7.38   11.34    0.88 o
 -11   4   9    1.04   -1.34    0.46 <
 -11  -4   9    1.04    0.90    0.67 <
 -10   4   9    1.90    3.39    0.65 o
 -10  -4   9    1.90    1.18    0.65 <
  -9   4   9    1.21   -0.20    0.91 <
  -9  -4   9    1.21    0.19    1.24 <
  -8   4   9    1.63    2.80    2.07 <
  -8  -4   9    1.62    1.58    2.16 <
  -7   4   9    2.06    1.88    0.99 <
  -7  -4   9    2.07    3.47    1.38 o
  -6   4   9    6.36    5.39    1.13 o
  -6  -4   9    6.35    6.60    0.93 o
  -5   4   9   26.59   24.26    1.23 o
  -5  -4   9   26.56   25.37    0.84 o
  -4   4   9    5.93    5.96    0.66 o
  -4  -4   9    5.92    6.33    0.60 o
  -3   4   9   17.69   17.44    0.67 o
  -3  -4   9   17.68   21.48    0.74 o
  -2   4   9    0.18    0.61    1.04 <
  -2  -4   9    0.17    0.69    0.96 <
  -1   4   9   12.85   13.29    0.58 o
  -1  -4   9   12.90   13.24    0.76 o
   0  -4   9   13.04   12.66    0.57 o
   1  -4   9    4.30    3.28    0.96 o
   2   4   9    4.87    4.74    0.58 o
   3   4   9    1.50   -2.58    0.77 <
   4   4   9    0.92   -0.95    0.53 <
 -10   5   9    2.68    1.25    0.68 <
 -10  -5   9    2.68    2.64    0.55 o
  -9   5   9    0.60    0.28    0.52 <
  -9  -5   9    0.60   -0.01    0.70 <
  -8   5   9    3.52    6.37    1.67 o
  -8  -5   9    3.53    4.90    0.51 o
  -7   5   9    4.07    4.68    1.47 o
  -7  -5   9    4.10    6.97    1.11 o
  -6   5   9   10.71   12.17    1.29 o
  -6  -5   9   10.70   11.58    0.89 o
  -5   5   9   16.71   14.79    1.33 o
  -5  -5   9   16.66   17.26    0.52 o
  -4   5   9    1.93    1.08    0.81 <
  -4  -5   9    1.93    4.64    1.62 o
  -3   5   9    8.69    6.56    1.42 o
  -3  -5   9    8.70    9.29    0.89 o
  -2   5   9    4.91    5.78    0.52 o
  -2  -5   9    4.91    7.52    0.87 o
  -1  -5   9    2.54    3.50    0.96 o
   0   5   9    4.02    4.44    0.57 o
   0  -5   9    4.02    1.94    0.88 o
   1   5   9    2.51    2.86    0.70 o
   1  -5   9    2.51    2.97    1.12 o
   2   5   9   14.45   14.90    1.02 o
   3   5   9    1.17    2.64    0.76 o
  -9   6   9    2.95    3.74    0.45 o
  -9  -6   9    2.95    4.35    0.48 o
  -8   6   9    2.77    2.03    0.38 o
  -8  -6   9    2.76    3.68    0.52 o
  -7   6   9    0.51   -0.52    0.38 <
  -7  -6   9    0.51    1.28    0.46 o
  -6   6   9    0.17   -4.98    4.61 <
  -6  -6   9    0.17    1.00    0.48 o
  -5   6   9    0.31   -0.90    1.57 <
  -5  -6   9    0.32    0.48    1.54 <
  -4   6   9    1.91    3.75    2.19 <
  -4  -6   9    1.90   -0.90    2.17 <
  -3   6   9    7.96    9.26    0.71 o
  -3  -6   9    7.97   10.72    1.41 o
  -2   6   9    7.26    7.95    0.64 o
  -2  -6   9    7.25    6.40    1.00 o
  -1   6   9    1.48    2.07    0.50 o
  -1  -6   9    1.47   -0.33    1.11 <
   0   6   9    0.23   -0.80    0.61 <
   0  -6   9    0.23    3.32    1.42 o
   1   6   9    5.26    3.12    0.79 o
   1  -6   9    5.26    4.68    1.93 o
  -6   7   9    5.50    4.06    0.56 o
  -6  -7   9    5.50    5.64    0.50 o
  -5  -7   9    1.08   -0.35    0.49 <
  -4   7   9    2.10    2.41    0.66 o
  -3   7   9    7.48    6.55    0.71 o
  -3  -7   9    7.48    8.62    0.45 o
  -2  -7   9    6.55    7.61    1.13 o
  -1   7   9    0.57    2.60    0.70 o
  -1  -7   9    0.56    2.72    2.23 <
 -13   0  10    7.74    7.46    0.61 o
 -12   0  10    1.69    1.33    0.50 o
 -11   0  10    0.45   -0.79    0.47 <
 -10   0  10    0.29    2.01    1.34 <
  -9   0  10    6.54    6.81    1.19 o
  -8   0  10    0.37   -1.36    1.08 <
  -7   0  10    3.92    2.77    0.72 o
  -6   0  10    0.01   -0.85    0.54 <
  -5   0  10   58.29   54.09    0.96 o
  -4   0  10    0.61    0.65    0.55 <
  -3   0  10    0.06   -1.58    0.54 <
  -2   0  10    8.73    8.68    0.58 o
  -1   0  10    2.34    2.31    0.48 o
   0   0  10   32.07   33.72    0.68 o
   1   0  10    0.22    0.20    0.34 <
   2   0  10   21.62   22.84    0.70 o
   3   0  10    6.71    8.13    0.78 o
   4   0  10    3.08    2.11    0.54 o
 -12   1  10    0.07   -0.81    0.74 <
 -12  -1  10    0.07    1.42    0.43 o
 -11   1  10    3.86    5.78    0.41 o
 -11  -1  10    3.86    5.18    0.51 o
 -10   1  10    2.30    1.99    1.85 <
 -10  -1  10    2.31    2.31    1.37 <
  -9   1  10    6.34    5.71    1.20 o
  -9  -1  10    6.32    5.85    1.27 o
  -8   1  10   52.96   51.20    1.58 o
  -8  -1  10   53.02   51.74    1.70 o
  -7   1  10    4.41    4.03    0.74 o
  -7  -1  10    4.44    4.08    0.59 o
  -6   1  10   16.04   14.13    0.58 o
  -6  -1  10   15.99   15.96    0.70 o
  -5   1  10   10.03   11.05    0.55 o
  -5  -1  10   10.00   11.89    0.59 o
  -4   1  10    6.98    5.91    0.58 o
  -4  -1  10    6.97    6.24    0.35 o
  -3   1  10    1.54    0.28    0.37 <
  -3  -1  10    1.54    1.42    0.43 o
  -2   1  10    5.86    5.99    0.53 o
  -2  -1  10    5.87    7.75    0.54 o
  -1   1  10   15.96   13.80    0.33 o
  -1  -1  10   15.93   14.54    0.58 o
   0   1  10    5.51    5.40    0.39 o
   0  -1  10    5.50    5.79    0.30 o
   1   1  10    4.15    4.89    0.43 o
   1  -1  10    4.14    5.19    0.38 o
   2   1  10    6.38    5.17    0.42 o
   2  -1  10    6.39    7.78    0.76 o
   3   1  10    2.50    2.56    0.68 o
   3  -1  10    2.48    2.07    0.52 o
   4   1  10    9.83    9.17    0.87 o
   4  -1  10    9.85    8.30    0.84 o
 -12   2  10    1.28    0.30    0.44 <
 -12  -2  10    1.28    1.24    0.50 o
 -11   2  10    0.54    0.83    0.39 o
 -11  -2  10    0.54    0.97    0.46 o
 -10   2  10    0.59   -2.01    1.38 <
 -10  -2  10    0.59    1.21    0.82 <
  -9   2  10   22.05   24.63    1.52 o
  -9  -2  10   22.05   19.89    1.12 o
  -8   2  10   20.06   17.56    1.23 o
  -8  -2  10   20.06   20.45    0.87 o
  -7   2  10   12.87   12.43    1.02 o
  -7  -2  10   12.89   12.51    0.59 o
  -6   2  10    7.27    6.42    0.69 o
  -6  -2  10    7.30    5.59    0.53 o
  -5   2  10   63.19   63.25    1.13 o
  -5  -2  10   63.10   64.99    1.01 o
  -4   2  10   31.67   31.67    0.82 o
  -4  -2  10   31.59   32.12    0.68 o
  -3   2  10    8.74   10.84    0.55 o
  -3  -2  10    8.74   11.30    0.61 o
  -2   2  10   22.50   19.68    0.49 o
  -2  -2  10   22.49   22.95    0.80 o
  -1   2  10    1.24    1.49    0.26 o
  -1  -2  10    1.24    1.50    0.55 o
   0  -2  10    0.13   -0.10    0.50 <
   1  -2  10    4.76    6.63    0.68 o
   2   2  10    1.70    2.16    0.49 o
   2  -2  10    1.70    3.17    0.62 o
   3   2  10    4.93    7.43    0.81 o
   3  -2  10    4.95    6.03    0.76 o
   4   2  10    2.39    2.15    0.76 o
   4  -2  10    2.38   -0.03    0.66 <
 -12   3  10    0.50   -0.04    0.40 <
 -12  -3  10    0.50    0.22    0.46 <
 -11   3  10    0.14   -0.78    0.44 <
 -11  -3  10    0.14   -0.30    0.40 <
 -10   3  10    0.71    1.14    0.41 o
 -10  -3  10    0.71    0.01    0.37 <
  -9   3  10    0.41   -0.53    1.40 <
  -9  -3  10    0.41    1.49    1.39 <
  -8   3  10    1.82    1.64    1.34 <
  -8  -3  10    1.82    2.20    1.13 <
  -7   3  10    3.17    3.44    0.99 o
  -7  -3  10    3.17    5.19    1.10 o
  -6   3  10    8.27    8.53    0.83 o
  -6  -3  10    8.25    8.96    0.75 o
  -5   3  10    2.03    2.05    0.70 o
  -5  -3  10    2.03    0.45    0.62 <
  -4   3  10   37.29   33.78    0.95 o
  -4  -3  10   37.22   40.09    0.90 o
  -3   3  10   20.62   17.45    0.72 o
  -3  -3  10   20.62   19.19    0.81 o
  -2   3  10    6.49    5.73    0.51 o
  -2  -3  10    6.50    6.08    0.65 o
  -1   3  10   22.62   23.57    0.76 o
  -1  -3  10   22.62   26.95    0.84 o
   0  -3  10    1.65    3.56    0.91 o
   1  -3  10    7.37    6.15    0.70 o
   3   3  10    0.28   -2.15    0.70 <
 -11   4  10    1.19    2.07    0.45 o
 -11  -4  10    1.19    1.36    0.46 o
 -10   4  10    0.40   -2.60    0.64 <
 -10  -4  10    0.40    0.10    0.40 <
  -9   4  10    1.99    2.76    0.92 o
  -9  -4  10    1.98    4.42    0.71 o
  -8   4  10    6.07    5.53    0.94 o
  -8  -4  10    6.05    5.94    1.08 o
  -7   4  10    0.68    1.20    1.03 <
  -7  -4  10    0.67   -1.86    1.57 <
  -6   4  10   14.52   17.04    1.34 o
  -6  -4  10   14.50   18.21    1.10 o
  -5   4  10    8.42    5.33    1.08 o
  -5  -4  10    8.43    7.47    0.72 o
  -4   4  10    2.10    0.88    1.29 <
  -4  -4  10    2.09    0.89    0.81 <
  -3   4  10    1.91    3.46    0.75 o
  -3  -4  10    1.93    3.77    0.91 o
  -2   4  10    4.42    4.68    0.31 o
  -2  -4  10    4.42    6.27    0.77 o
  -1   4  10    3.60    4.38    0.36 o
  -1  -4  10    3.63    3.92    0.62 o
   0  -4  10    6.79    7.32    1.27 o
   3   4  10    0.10    1.67    0.72 o
 -10   5  10    5.87    5.67    0.51 o
 -10  -5  10    5.87    5.33    0.54 o
  -9   5  10    2.40    4.12    0.40 o
  -9  -5  10    2.40    3.37    0.76 o
  -8   5  10    1.13   -0.06    0.39 <
  -8  -5  10    1.13    2.01    0.47 o
  -7   5  10    5.50    6.96    1.19 o
  -7  -5  10    5.48    6.01    0.55 o
  -6   5  10    5.88    6.47    1.52 o
  -6  -5  10    5.88    6.19    1.26 o
  -5   5  10    9.77    8.25    1.40 o
  -5  -5  10    9.74   13.05    1.50 o
  -4   5  10    8.50    6.74    1.18 o
  -4  -5  10    8.52    7.92    1.20 o
  -3   5  10   14.59   14.50    1.59 o
  -3  -5  10   14.60   19.10    1.19 o
  -2   5  10   10.08   11.15    0.61 o
  -2  -5  10   10.07   12.97    1.37 o
  -1  -5  10    3.58    5.96    1.10 o
   0  -5  10    2.17    1.39    2.12 <
  -8   6  10    0.32   -0.85    0.42 <
  -8  -6  10    0.32   -0.75    0.52 <
  -7   6  10    7.69    7.81    0.48 o
  -7  -6  10    7.67    9.08    0.53 o
  -6   6  10    0.86    1.76    0.57 o
  -6  -6  10    0.87    0.46    0.40 <
  -5   6  10    2.31   -1.87    1.78 <
  -5  -6  10    2.33    2.00    0.44 o
  -4   6  10    0.48    1.82    2.37 <
  -4  -6  10    0.48   -4.14    1.54 <
  -3   6  10    2.42    3.56    0.57 o
  -3  -6  10    2.41    2.29    1.77 <
  -2   6  10    5.49    3.98    0.53 o
  -2  -6  10    5.48    3.36    1.28 o
  -1  -6  10    0.04    2.90    2.28 <
   0  -6  10    0.21    1.16    4.68 <
 -12   0  11    0.06   -2.87    0.51 <
 -11   0  11    2.83    3.87    0.46 o
 -10   0  11    0.07   -0.56    1.52 <
  -9   0  11   25.77   25.25    1.27 o
  -8   0  11   27.99   25.71    1.38 o
  -7   0  11    1.63    1.90    0.99 <
  -6   0  11   21.98   21.22    0.73 o
  -5   0  11    1.43   -0.28    0.87 <
  -4   0  11    3.90    3.00    0.64 o
  -3   0  11   19.07   24.25    0.82 o
  -2   0  11    0.02   -0.99    0.62 <
  -1   0  11    5.50    6.82    0.33 o
   0   0  11    2.17   -1.43    0.60 <
   3   0  11    2.22    2.01    0.53 o
 -12   1  11    0.82    3.33    0.76 o
 -12  -1  11    0.83    1.40    0.70 <
 -11   1  11    2.08    1.16    0.48 o
 -11  -1  11    2.07    0.50    0.50 <
 -10   1  11    1.55   -0.32    1.84 <
 -10  -1  11    1.56    2.80    1.15 o
  -9   1  11   11.34   11.40    1.08 o
  -9  -1  11   11.35   10.08    1.59 o
  -8   1  11   19.54   23.75    1.15 o
  -8  -1  11   19.52   24.83    1.49 o
  -7   1  11    9.82   12.92    1.19 o
  -7  -1  11    9.84    9.79    1.15 o
  -6   1  11    6.20    5.39    0.79 o
  -6  -1  11    6.19    5.78    0.80 o
  -5   1  11   36.17   37.87    1.11 o
  -5  -1  11   36.16   38.02    0.87 o
  -4   1  11    5.94    4.69    0.63 o
  -4  -1  11    5.97    6.50    0.62 o
  -3   1  11    2.83    3.73    0.62 o
  -3  -1  11    2.84    2.67    0.56 o
  -2   1  11    2.97    3.01    0.39 o
  -2  -1  11    2.95    1.40    0.58 o
  -1   1  11    0.10   -0.79    0.26 <
  -1  -1  11    0.10    0.43    1.00 <
   0   1  11    1.34    0.91    0.41 o
   0  -1  11    1.33    1.79    0.44 o
   1   1  11    3.71    2.87    0.70 o
   1  -1  11    3.70    4.00    0.68 o
   2   1  11    0.79   -0.45    0.68 <
   2  -1  11    0.79    1.93    0.64 o
   3  -1  11    2.74    2.12    0.72 o
 -12   2  11    0.80    0.76    0.47 <
 -12  -2  11    0.80    1.41    0.46 o
 -11   2  11    1.66    3.44    0.74 o
 -11  -2  11    1.66    2.64    0.45 o
 -10   2  11    0.31   -0.43    0.41 <
 -10  -2  11    0.32    2.81    0.69 o
  -9   2  11    7.64    6.86    1.03 o
  -9  -2  11    7.62    8.06    1.33 o
  -8   2  11   21.87   20.37    1.34 o
  -8  -2  11   21.89   23.02    1.13 o
  -7   2  11   13.99    9.78    0.94 o
  -7  -2  11   13.98   14.42    1.01 o
  -6   2  11    4.84    2.82    0.98 o
  -6  -2  11    4.85    4.36    0.50 o
  -5   2  11    2.82    3.19    0.69 o
  -5  -2  11    2.82    2.81    0.59 o
  -4   2  11    0.99    1.30    0.77 <
  -4  -2  11    0.99   -1.42    0.87 <
  -3   2  11    1.29    1.34    0.51 o
  -3  -2  11    1.29    0.74    0.68 <
  -2   2  11    4.56    3.43    0.19 o
  -2  -2  11    4.57    2.96    0.57 o
  -1  -2  11   13.97   15.24    0.92 o
   0  -2  11   14.32   15.36    0.90 o
   1   2  11    4.45    7.55    0.78 o
   1  -2  11    4.45    5.93    0.59 o
   2   2  11    4.41    3.79    0.78 o
 -11   3  11    0.38    1.29    0.61 o
 -11  -3  11    0.38   -0.90    0.48 <
 -10   3  11    0.73    2.16    0.61 o
 -10  -3  11    0.72    0.12    0.62 <
  -9   3  11    0.08   -1.29    1.08 <
  -9  -3  11    0.08   -0.56    0.39 <
  -8   3  11    1.70    0.84    1.18 <
  -8  -3  11    1.69   -2.39    1.44 <
  -7   3  11    3.32    2.42    1.27 <
  -7  -3  11    3.32    2.43    0.99 o
  -6   3  11   10.05    9.15    0.95 o
  -6  -3  11   10.05   11.26    1.05 o
  -5   3  11    6.75    7.07    0.93 o
  -5  -3  11    6.75    6.87    0.83 o
  -4   3  11    4.47    3.04    0.69 o
  -4  -3  11    4.49    3.68    0.80 o
  -3   3  11    1.46    2.89    0.59 o
  -3  -3  11    1.46    2.57    0.79 o
  -2   3  11    2.63    1.02    0.51 <
  -2  -3  11    2.66    4.20    1.11 o
  -1  -3  11    0.88    0.24    0.77 <
   0  -3  11    1.93    1.05    2.16 <
   1  -3  11    0.94    0.07    0.62 <
   2   3  11    0.13   -2.12    0.73 <
 -10   4  11    2.95    3.16    0.46 o
 -10  -4  11    2.95    2.31    0.51 o
  -9   4  11    2.39    2.63    0.42 o
  -9  -4  11    2.38   -0.27    0.46 <
  -8   4  11    5.48    4.90    1.27 o
  -8  -4  11    5.47    5.81    0.55 o
  -7   4  11    9.67   15.16    1.60 o
  -7  -4  11    9.68    8.90    1.70 o
  -6   4  11   13.24   15.74    1.57 o
  -6  -4  11   13.25   18.18    1.52 o
  -5   4  11    9.84    8.27    1.27 o
  -5  -4  11    9.84    8.68    1.30 o
  -4   4  11    3.29    3.62    1.36 o
  -4  -4  11    3.29    6.01    1.02 o
  -3   4  11    7.75    5.62    0.90 o
  -3  -4  11    7.77    7.29    1.23 o
  -2   4  11    8.54    9.17    0.50 o
  -2  -4  11    8.56    9.72    1.28 o
  -1  -4  11    2.29    4.72    1.55 o
   0  -4  11   10.12    6.39    4.13 <
  -9   5  11    1.63    0.88    0.42 o
  -9  -5  11    1.61    0.62    0.67 <
  -8   5  11    0.13    0.03    0.39 <
  -8  -5  11    0.13   -1.24    0.42 <
  -7   5  11    5.06    5.60    0.43 o
  -7  -5  11    5.05    7.33    0.53 o
  -6   5  11    5.38    6.66    1.59 o
  -6  -5  11    5.39    4.95    2.03 o
  -5   5  11    1.85    3.07    5.84 <
  -5  -5  11    1.85    5.37    1.93 o
  -4   5  11    2.70    3.95    1.81 o
  -4  -5  11    2.70    3.04    1.46 o
  -3   5  11    0.02    0.59    0.44 <
  -3  -5  11    0.02    1.14    1.42 <
  -2  -5  11    1.42    2.77    1.21 o
  -1  -5  11    3.39    1.65    2.23 <
  -6   6  11    3.07    4.00    0.66 o
  -6  -6  11    3.06    3.54    0.60 o
  -5   6  11    1.35    0.48    0.52 <
  -5  -6  11    1.35    1.53    0.44 o
  -4   6  11    0.43    0.87    0.54 <
  -4  -6  11    0.43   -3.39    1.59 <
 -11   0  12    2.71    3.16    0.51 o
 -10   0  12    0.28   -0.33    0.43 <
  -9   0  12    0.36    1.27    1.45 <
  -8   0  12    0.60    1.32    0.92 <
  -7   0  12    0.91    1.87    1.10 <
  -6   0  12    0.33   -0.72    0.70 <
  -5   0  12    0.28   -1.65    0.76 <
  -4   0  12    1.20    1.43    0.73 <
  -3   0  12   14.26   11.64    0.65 o
  -2   0  12   10.29    9.13    0.81 o
  -1   0  12    0.65   -0.59    0.35 <
   0   0  12    0.13   -0.85    0.62 <
 -11   1  12    0.07    0.27    0.48 <
 -11  -1  12    0.07   -0.57    0.49 <
 -10   1  12    2.64    4.56    0.63 o
 -10  -1  12    2.63    2.89    0.52 o
  -9   1  12    9.32   13.69    1.46 o
  -9  -1  12    9.33   11.04    0.60 o
  -8   1  12   11.49   12.19    0.55 o
  -8  -1  12   11.49    7.99    1.27 o
  -7   1  12    0.26    4.04    1.24 o
  -7  -1  12    0.25   -1.59    0.88 <
  -6   1  12    1.18    2.97    1.09 o
  -6  -1  12    1.18    0.41    0.66 <
  -5   1  12    2.14    0.07    1.02 <
  -5  -1  12    2.13   -1.58    0.92 <
  -4   1  12    0.57    2.01    0.83 o
  -4  -1  12    0.57   -0.22    0.60 <
  -3   1  12    8.18    7.67    0.86 o
  -3  -1  12    8.17    7.56    0.73 o
  -2   1  12    0.69    0.55    0.33 <
  -2  -1  12    0.69   -2.59    1.39 <
  -1   1  12    0.08    0.02    0.60 <
  -1  -1  12    0.07   -0.10    0.46 <
   0   1  12   15.64   20.39    0.98 o
   0  -1  12   15.65   16.10    0.85 o
   1   1  12    8.23    9.97    0.79 o
   1  -1  12    8.25   10.67    0.88 o
 -11   2  12    0.85    1.25    0.40 o
 -11  -2  12    0.86    2.16    0.45 o
 -10   2  12    2.01    1.16    0.41 o
 -10  -2  12    2.02    2.16    0.47 o
  -9   2  12    3.59   -0.55    1.50 <
  -9  -2  12    3.57    4.35    0.69 o
  -8   2  12    5.19    3.27    1.29 o
  -8  -2  12    5.17    5.36    1.57 o
  -7   2  12    0.99    0.91    1.18 <
  -7  -2  12    0.98    2.03    0.92 o
  -6   2  12    6.25    5.68    1.16 o
  -6  -2  12    6.24    6.64    0.87 o
  -5   2  12    0.33    1.06    0.87 <
  -5  -2  12    0.33    0.33    0.66 <
  -4   2  12    0.95    1.14    1.10 <
  -4  -2  12    0.95   -1.38    0.84 <
  -3   2  12    1.33    1.90    0.33 o
  -3  -2  12    1.33    4.65    1.00 o
  -2   2  12    7.46    8.55    0.45 o
  -2  -2  12    7.45   10.15    1.39 o
  -1  -2  12    5.37    5.87    1.61 o
   0   2  12    2.88    1.41    0.67 o
   0  -2  12    2.87    2.23    0.62 o
   1  -2  12    6.31    9.95    0.82 o
 -10   3  12    1.71    2.74    1.51 <
 -10  -3  12    1.71    2.26    0.47 o
  -9   3  12    1.54    2.22    1.39 <
  -9  -3  12    1.54    1.80    0.42 o
  -8   3  12    0.61    2.29    1.81 <
  -8  -3  12    0.62    3.66    2.49 <
  -7   3  12    0.42   -1.30    1.25 <
  -7  -3  12    0.42    2.75    2.35 <
  -6   3  12    2.95    5.06    1.28 o
  -6  -3  12    2.96    0.77    1.11 <
  -5   3  12    3.91    2.54    1.09 o
  -5  -3  12    3.90    3.40    0.85 o
  -4   3  12    5.21    3.96    0.99 o
  -4  -3  12    5.23    5.14    1.02 o
  -3  -3  12    1.18    1.00    2.17 <
  -2  -3  12    5.73    5.92    1.19 o
  -1  -3  12    2.43   -0.21    1.64 <
   0  -3  12    3.00    1.46    0.55 o
  -9   4  12    0.06    0.63    0.37 <
  -9  -4  12    0.06    1.57    0.52 o
  -8   4  12    0.31    3.20    0.62 o
  -8  -4  12    0.31   -1.16    0.42 <
  -7   4  12    5.28    5.70    1.68 o
  -7  -4  12    5.28    6.06    0.45 o
  -6   4  12    4.97    1.25    1.56 <
  -6  -4  12    4.97    7.37    1.81 o
  -5   4  12    1.63   -2.22    3.70 <
  -5  -4  12    1.64   -4.31    1.58 <
  -4  -4  12    3.13   -0.98    1.94 <
  -3  -4  12    6.93    8.63    1.54 o
  -2  -4  12    6.00    7.62    2.47 o
  -1  -4  12    5.40    4.50    1.88 o
  -7   5  12    8.22   11.14    0.84 o
  -7  -5  12    8.22    8.04    0.58 o
  -6   5  12    3.29    3.69    0.64 o
  -6  -5  12    3.29    4.53    0.45 o
  -5   5  12    3.75    4.46    0.59 o
  -5  -5  12    3.76    3.44    0.49 o
  -4  -5  12    1.19   -2.92    1.66 <
  -3  -5  12    8.93   13.11    1.77 o
 -10   0  13    1.03    0.21    0.46 <
  -9   0  13    7.12    6.13    0.48 o
  -8   0  13    2.66   -0.81    1.52 <
  -7   0  13    1.03    0.46    1.21 <
  -6   0  13    0.78    2.68    1.66 <
  -5   0  13    0.01   -1.79    1.28 <
  -4   0  13    3.01    0.09    1.41 <
  -3   0  13    0.01    0.59    2.09 <
  -2   0  13    4.95    3.94    0.38 o
  -1   0  13    3.06    5.89    0.76 o
 -10   1  13    0.38   -1.23    0.63 <
 -10  -1  13    0.38    0.79    0.48 <
  -9   1  13    0.11   -0.49    0.43 <
  -9  -1  13    0.11    0.05    0.42 <
  -8   1  13    0.73    2.16    1.43 <
  -8  -1  13    0.73   -0.10    1.14 <
  -7   1  13    1.32    2.53    1.15 o
  -7  -1  13    1.32    2.97    1.37 o
  -6   1  13    3.23    2.74    1.23 o
  -6  -1  13    3.23    3.63    1.05 o
  -5   1  13    1.51    5.85    1.99 o
  -5  -1  13    1.50    4.29    1.32 o
  -4   1  13    1.46   -1.42    1.44 <
  -4  -1  13    1.46    1.77    0.80 o
  -3   1  13    4.16    3.37    0.41 o
  -3  -1  13    4.14    7.30    1.63 o
  -2   1  13    1.35    2.46    0.33 o
  -2  -1  13    1.35   11.56    4.58 o
  -1   1  13    1.72    2.58    0.70 o
  -1  -1  13    1.72    1.46    0.65 o
 -10   2  13    2.84    2.40    1.13 o
 -10  -2  13    2.85    2.56    0.43 o
  -9   2  13    0.37   -1.56    1.13 <
  -9  -2  13    0.36    0.70    0.45 <
  -8   2  13    1.01    2.37    1.55 <
  -8  -2  13    1.01   -1.03    1.55 <
  -7   2  13    2.86   -1.17    1.43 <
  -7  -2  13    2.86    1.01    1.10 <
  -6   2  13    3.54    4.58    1.33 o
  -6  -2  13    3.52    3.44    0.99 o
  -5   2  13    1.33    0.59    1.22 <
  -5  -2  13    1.33    0.36    1.86 <
  -4  -2  13    2.09   -1.38    2.36 <
  -3  -2  13    0.05   -1.68    1.48 <
  -2  -2  13    1.66    1.97    2.51 <
  -1   2  13    2.35    2.45    0.73 o
  -1  -2  13    2.35    2.22    0.53 o
  -8   3  13    0.38   -2.68    1.16 <
  -8  -3  13    0.38    0.03    0.40 <
  -7   3  13    0.65    2.87    1.41 o
  -7  -3  13    0.65    1.57    1.77 <
  -6   3  13    4.31    4.44    0.56 o
  -6  -3  13    4.30    5.25    1.69 o
  -5   3  13    0.07   -1.68    0.46 <
  -5  -3  13    0.07    2.80    1.21 o
  -4  -3  13    6.62   10.21    1.68 o
  -3  -3  13   10.95   12.79    1.73 o
  -2  -3  13    0.60   -4.96    2.68 <
  -6   4  13    2.34    3.64    0.57 o
  -6  -4  13    2.34    2.35    0.73 o
  -5  -4  13    0.03   -1.23    1.18 <
  -8   0  14    2.93    0.99    1.42 <
  -7   0  14    0.05   -2.20    2.10 <
  -6   0  14    1.34    1.94    1.09 <
  -5   0  14    0.07   -1.44    1.56 <
  -4   0  14    0.00   -0.14    1.56 <
  -8   1  14    1.90   -1.01    3.42 <
  -8  -1  14    1.90    7.08    2.28 o
  -7   1  14    4.90    4.78    0.40 o
  -7  -1  14    4.89    6.12    1.16 o
  -6   1  14    1.29    0.29    2.09 <
  -6  -1  14    1.29    0.23    1.13 <
  -5   1  14    0.33    2.08    2.14 <
  -5  -1  14    0.33   -1.75    1.64 <
  -4   1  14    0.34    0.56    0.42 <
  -4  -1  14    0.34    4.61    1.58 o
  -6   2  14    0.76   -0.40    2.06 <
  -6  -2  14    0.76    0.51    2.36 <
  -5  -2  14    0.38   -0.67    1.70 <
